# Supplementary material for: Effects of Hand-Washing Facilities with Water and Soap on Diarrhea Incidence among Children under Five Years in Lao People’s Democratic Republic: A Cross-Sectional Study
Source: Int J Environ Res Public Health. 2021 Jan 14;18(2):687. doi: 10.3390/ijerph18020687 (PMC7829977; doi:10.3390/ijerph18020687)
Supplement: Supplementary file 1 [file ijerph-18-00687-s001.zip]

Archive with 1 entries (1 files):
- Spreadsheet S1_YN.xlsx
