# Supplementary material for: Effects of Hand-Washing Facilities with Water and Soap on Diarrhea Incidence among Children under Five Years in Lao People’s Democratic Republic: A Cross-Sectional Study
Source: Int J Environ Res Public Health. 2021 Jan 14;18(2):687. doi: 10.3390/ijerph18020687 (PMC7829977; doi:10.3390/ijerph18020687)
Supplement: Supplementary file 1 [file ijerph-18-00687-s001.zip › Spreadsheet S1_YN.xlsx]

## Sheet: Sheet1
Household ID	Cluster ID	Diarrhea episode	Sex of child	Age of child	Supervision by primary caretaker	Age of primary caretaker	Education attainment of primary caretaker	Number of household members	Handwashing facility	Water availability	Soap availability	Handwashing facility with water and soap	Sanitation facility	Source of drinking water	Ownership of domestic animl	Wealth index(scores for component1)	Wealth index(quantiles)	Source water quality	Area
1	1	0	2	0	1	33	3	6	1	1	1	1	1	2	1	4.71027	4	1	1
2	1	0	2	2	1	29	3	8	2	2	2	4	1	1	1	-0.559303	2	1	1
3	1	0	2	3	1	32	3	8	1	1	1	1	1	1	2	4.66519	4	1	1
3	1	0	1	0	1	32	3	8	1	1	1	1	1	1	2	4.66519	4	1	1
4	1	1	1	1	1	27	3	8	1	1	1	1	1	1	1	4.23988	4	1	1
5	1	0	2	3	1	30	3	3	1	1	1	1	1	1	2	4.64275	4	1	1
6	1	0	2	4	1	28	3	6	1	1	1	1	1	1	2	4.2869	4	1	1
6	1	0	2	0	1	28	3	6	1	1	1	1	1	1	2	4.2869	4	1	1
7	1	0	1	4	1	38	3	6	1	1	1	1	1	1	2	1.98196	4	1	1
8	2	0	1	3	1	36	3	5	1	1	1	1	1	1	2	2.67754	4	1	1
9	2	0	2	3	1	30	1	9	1	1	1	1	1	1	1	4.17237	4	1	1
10	2	0	1	4	1	31	3	9	1	1	1	1	1	1	1	4.66519	4	1	1
10	2	0	2	1	1	31	3	9	1	1	1	1	1	1	1	4.66519	4	1	1
11	2	0	2	4	1	36	3	4	1	1	1	1	1	1	2	4.17237	4	1	1
11	2	0	1	2	1	36	3	4	1	1	1	1	1	1	2	4.17237	4	1	1
12	3	0	2	4	1	31	2	4	2	2	2	4	1	1	2	0.908834	3	1	1
12	3	0	2	2	1	31	2	4	2	2	2	4	1	1	2	0.908834	3	1	1
13	3	0	1	2	1	34	3	6	1	1	1	1	1	1	2	4.64275	4	1	1
14	3	0	1	4	1	26	2	9	2	2	2	4	3	1	1	2.67754	4	1	1
15	3	0	2	1	1	25	2	6	1	1	1	1	1	1	1	2.89838	4	1	1
16	3	0	1	2	1	24	3	7	1	1	2	2	1	1	2	4.21744	4	1	1
17	3	0	1	1	1	27	3	7	1	1	1	1	1	1	2	3.54865	4	1	1
18	3	0	2	4	1	40	2	3	1	1	1	1	1	1	2	3.05583	4	1	1
19	4	0	2	0	1	29	3	6	1	1	1	1	1	1	2	4.71027	4	0	1
20	4	0	1	4	1	32	3	6	1	1	1	1	1	1	1	3.59567	4	0	1
21	4	0	1	3	1	40	3	9	1	1	2	2	1	1	2	4.21744	4	0	1
22	4	0	2	4	1	25	3	4	1	1	1	1	1	1	2	3.95152	4	0	1
22	4	0	2	2	1	25	3	4	1	1	1	1	1	1	2	3.95152	4	0	1
23	4	1	2	1	1	26	3	5	1	1	1	1	1	1	2	3.32369	4	0	1
24	5	0	2	4	1	34	3	6	1	1	1	1	1	2	2	4.64275	4	0	1
25	5	0	2	0	1	52	2	4	1	1	1	1	1	1	2	2.21306	4	0	1
26	6	0	1	2	1	38	3	6	1	2	1	3	1	1	1	4.60361	4	0	1
27	6	0	2	1	1	59	2	14	1	1	1	1	1	1	2	3.79407	4	0	1
27	6	0	2	1	1	32	2	14	1	1	1	1	1	1	2	3.79407	4	0	1
28	6	0	2	0	1	42	3	8	1	1	1	1	1	1	1	4.64275	4	0	1
28	6	1	2	4	2	27	3	8	1	1	1	1	1	1	1	4.64275	4	0	1
28	6	0	1	1	1	27	3	8	1	1	1	1	1	1	1	4.64275	4	0	1
29	6	0	1	1	1	30	3	8	1	1	1	1	1	1	2	4.64275	4	0	1
30	6	0	1	3	1	23	3	8	1	1	1	1	1	1	1	4.17237	4	0	1
30	6	0	1	1	1	23	3	8	1	1	1	1	1	1	1	4.17237	4	0	1
31	6	0	1	2	1	36	3	8	1	1	1	1	1	1	2	4.64275	4	0	1
32	6	0	1	4	1	35	3	6	1	1	1	1	1	1	2	5.13557	4	0	1
32	6	0	2	2	1	35	3	6	1	1	1	1	1	1	2	5.13557	4	0	1
33	6	0	1	2	1	28	3	7	1	1	1	1	1	1	2	4.17237	4	0	1
34	7	0	2	4	1	30	3	10	1	1	1	1	1	1	2	3.74706	4	0	1
34	7	0	2	2	1	55	2	10	1	1	1	1	1	1	2	3.74706	4	0	1
35	7	0	1	0	1	35	3	4	1	1	1	1	1	1	2	2.89838	4	0	1
36	7	1	1	2	1	22	3	5	1	1	2	2	2	1	2	1.00122	3	0	1
36	7	0	1	0	1	22	3	5	1	1	2	2	2	1	2	1.00122	3	0	1
37	8	0	2	0	1	32	3	18	1	1	1	1	1	1	2	4.21744	4	1	1
38	8	0	1	2	1	29	3	6	1	1	1	1	1	1	1	4.64275	4	1	1
39	8	0	2	4	1	35	3	8	1	1	1	1	1	1	1	3.74706	4	1	1
39	8	0	2	3	1	35	3	8	1	1	1	1	1	1	1	3.74706	4	1	1
39	8	0	2	2	1	35	3	8	1	1	1	1	1	1	1	3.74706	4	1	1
40	8	0	1	4	1	36	3	6	1	1	1	1	1	1	2	3.20515	4	1	1
41	8	0	2	1	1	21	2	9	1	1	1	1	1	1	2	0.164802	3	1	1
41	8	0	2	4	1	56	1	9	1	1	1	1	1	1	2	0.164802	3	1	1
42	8	0	1	3	1	29	3	5	1	1	1	1	1	1	2	2.67754	4	1	1
43	9	1	1	1	2	31	3	6	1	1	1	1	1	1	2	4.64275	4	0	1
44	9	0	2	3	1	44	3	3	1	1	1	1	1	1	2	4.64275	4	0	1
45	9	0	1	2	1	42	3	6	1	1	2	2	1	1	2	4.10084	4	0	1
46	9	0	1	4	1	61	2	10	1	1	1	1	1	1	2	4.64275	4	0	1
47	9	0	1	3	2	31	3	6	1	1	1	1	1	1	1	4.64275	4	0	1
48	9	0	2	4	1	37	3	8	1	1	1	1	1	1	2	5.13557	4	0	1
49	10	0	1	1	1	29	3	5	1	1	1	1	1	1	1	5.13557	4	1	1
50	10	0	1	3	1	30	3	10	1	1	1	1	1	1	2	4.66519	4	1	1
50	10	0	1	2	1	30	3	10	1	1	1	1	1	1	2	4.66519	4	1	1
50	10	0	1	2	2	24	3	10	1	1	1	1	1	1	2	4.66519	4	1	1
51	10	0	2	1	1	32	3	11	1	1	2	2	1	1	2	1.75751	4	1	1
52	10	0	1	0	1	32	3	3	1	1	1	1	1	1	1	3.74706	4	1	1
53	11	0	2	1	1	37	3	6	1	1	1	1	1	1	2	4.21744	4	0	1
54	11	0	2	4	1	38	3	3	1	1	1	1	1	1	2	3.63046	4	0	1
55	11	0	2	0	1	24	3	5	1	1	1	1	1	1	1	0.908834	3	0	1
56	11	0	1	4	1	33	3	5	1	1	1	1	1	1	2	4.66519	4	0	1
56	11	0	1	1	1	33	3	5	1	1	1	1	1	1	2	4.66519	4	0	1
57	11	0	2	4	1	34	3	10	1	1	1	1	1	1	2	5.13557	4	0	1
58	12	0	1	3	1	61	2	5	1	1	1	1	2	1	2	0.908834	3	0	1
59	12	0	1	3	1	44	3	3	1	1	1	1	1	1	1	4.21744	4	0	1
60	12	0	2	4	1	34	3	5	1	1	1	1	1	1	2	3.79407	4	0	1
60	12	0	1	2	1	34	3	5	1	1	1	1	1	1	2	3.79407	4	0	1
61	12	0	2	3	1	29	3	5	1	1	1	1	1	1	1	1.36439	3	0	1
62	12	0	1	2	1	28	3	5	1	1	1	1	1	1	1	3.09035	4	0	1
63	12	0	1	3	1	21	2	6	1	1	1	1	1	1	2	2.13563	4	0	1
64	12	0	1	1	1	31	3	5	1	1	1	1	1	1	1	4.21744	4	0	1
65	13	0	2	4	1	32	3	5	1	1	1	1	1	1	2	4.66519	4	1	1
65	13	0	2	0	1	32	3	5	1	1	1	1	1	1	2	4.66519	4	1	1
66	13	0	2	3	1	35	3	9	1	1	1	1	1	1	2	5.13557	4	1	1
67	13	0	2	2	1	27	3	8	1	1	1	1	1	1	1	0.753846	3	1	1
67	13	0	2	4	1	23	3	8	1	1	1	1	1	1	1	0.753846	3	1	1
68	13	0	1	3	1	31	2	4	1	1	1	1	1	1	1	1.31931	3	1	1
68	13	0	2	2	1	31	2	4	1	1	1	1	1	1	1	1.31931	3	1	1
69	13	0	1	1	1	36	3	9	1	1	1	1	1	1	2	4.21744	4	1	1
70	13	0	2	2	1	20	3	6	1	1	1	1	1	1	1	1.92874	4	1	1
71	13	0	1	1	1	39	3	6	1	1	1	1	1	1	1	5.13557	4	1	1
72	13	0	2	3	1	27	3	5	1	2	2	3	1	1	1	3.97396	4	1	1
73	14	0	2	1	1	30	3	5	1	1	1	1	1	1	1	4.2869	4	0	1
74	14	0	1	2	1	29	2	6	1	1	1	1	1	1	1	2.62245	4	0	1
74	14	0	1	1	1	29	2	6	1	1	1	1	1	1	1	2.62245	4	0	1
75	14	0	1	3	1	24	3	4	1	1	2	2	1	1	2	0.137594	3	0	1
75	14	0	2	0	1	24	3	4	1	1	2	2	1	1	2	0.137594	3	0	1
76	14	0	1	1	1	24	2	6	1	1	1	1	1	1	1	2.20715	4	0	1
77	14	0	2	3	1	33	2	3	1	1	1	1	1	2	2	2.36887	4	0	1
78	14	1	2	2	1	39	2	7	2	2	2	4	3	1	1	-0.559303	2	0	1
79	14	0	2	3	1	38	2	6	1	1	1	1	1	1	2	2.35647	4	0	1
80	14	0	1	3	1	26	2	6	1	1	1	1	1	1	2	2.09289	4	0	1
81	15	0	1	2	1	27	3	6	1	1	1	1	1	1	2	4.66519	4	1	1
81	15	0	2	0	1	27	3	6	1	1	1	1	1	1	2	4.66519	4	1	1
82	15	0	2	4	1	28	3	3	1	1	1	1	1	1	2	1.66524	3	1	1
83	15	0	2	4	1	33	3	9	1	1	1	1	1	1	1	3.05583	4	1	1
83	15	0	2	2	1	35	3	9	1	1	1	1	1	1	1	3.05583	4	1	1
84	15	0	1	0	1	44	2	11	1	1	1	1	1	1	1	5.13557	4	1	1
85	15	0	1	2	1	29	3	6	1	1	1	1	1	1	1	4.64275	4	1	1
86	15	0	2	1	1	25	2	3	1	1	1	1	1	1	2	0.45299	3	1	1
87	15	0	1	0	1	32	3	3	1	1	1	1	1	1	2	4.17237	4	1	1
88	15	0	2	0	1	19	3	3	1	1	1	1	1	1	2	1.10481	3	1	1
89	16	0	1	3	1	34	3	5	1	1	1	1	1	1	2	4.66519	4	0	1
89	16	0	1	0	1	34	3	5	1	1	1	1	1	1	2	4.66519	4	0	1
90	16	0	2	4	1	28	3	9	1	1	1	1	1	1	2	4.71027	4	0	1
90	16	0	2	0	1	28	3	9	1	1	1	1	1	1	2	4.71027	4	0	1
91	16	0	2	4	1	35	3	4	1	1	1	1	1	1	1	1.94357	4	0	1
92	17	0	1	4	1	37	3	9	1	1	1	1	1	1	1	3.89395	4	1	1
92	17	0	1	2	1	37	3	9	1	1	1	1	1	1	1	3.89395	4	1	1
92	17	0	1	0	1	37	3	9	1	1	1	1	1	1	1	3.89395	4	1	1
93	17	0	1	0	1	29	3	7	1	1	1	1	1	1	1	3.48114	4	1	1
94	17	0	1	0	1	35	3	5	1	1	1	1	1	1	1	3.86159	4	1	1
95	17	0	2	4	1	35	3	5	1	1	1	1	1	1	2	4.64275	4	1	1
95	17	0	2	2	1	35	3	5	1	1	1	1	1	1	2	4.64275	4	1	1
96	17	0	2	2	1	35	3	5	1	1	1	1	1	1	2	4.17237	4	1	1
97	17	0	2	2	1	33	3	4	1	1	1	1	1	1	1	3.17036	4	1	1
98	18	0	1	1	1	30	3	6	1	1	1	1	1	1	1	3.32369	4	1	1
99	18	0	2	3	1	32	3	4	1	1	1	1	2	1	1	2.63246	4	1	1
100	18	0	1	4	1	38	3	3	2	2	2	4	1	1	2	2.13563	4	1	1
101	18	1	1	0	1	17	3	8	1	1	1	1	1	1	1	2.63246	4	1	1
102	18	0	1	3	1	25	3	4	1	1	1	1	1	1	2	1.74268	4	1	1
103	18	1	1	1	1	29	3	3	1	1	1	1	1	1	1	2.28459	4	1	1
104	18	0	1	2	1	33	3	3	1	1	1	1	1	1	2	3.63046	4	1	1
105	18	0	2	2	1	33	3	8	1	1	1	1	1	1	1	4.21744	4	1	1
106	18	0	2	1	1	24	3	3	1	1	1	1	1	1	1	2.01054	4	1	1
107	19	0	1	0	1	26	3	6	1	1	1	1	1	1	2	4.64275	4	1	1
108	19	0	1	4	1	27	3	10	1	1	1	1	1	1	1	4.66519	4	1	1
108	19	1	2	1	1	27	3	10	1	1	1	1	1	1	1	4.66519	4	1	1
109	19	0	1	3	1	29	3	7	2	2	2	4	1	1	2	4.66519	4	1	1
110	19	0	2	3	1	42	2	5	1	1	1	1	1	1	1	4.2869	4	1	1
111	19	0	1	0	2	28	3	4	1	1	1	1	1	1	2	3.20515	4	1	1
112	19	0	1	3	1	30	3	5	1	1	1	1	1	1	1	2.67754	4	1	1
113	19	1	2	1	1	39	3	8	1	1	1	1	1	1	2	4.21744	4	1	1
114	20	0	2	3	1	41	3	5	1	1	1	1	1	2	2	2.09055	4	1	1
115	20	0	2	0	1	26	3	6	1	1	1	1	1	1	2	3.48114	4	1	1
116	20	0	1	3	1	27	3	8	1	1	1	1	1	1	2	5.13557	4	1	1
116	20	0	2	1	1	27	3	8	1	1	1	1	1	1	2	5.13557	4	1	1
117	21	0	1	3	1	34	3	7	1	1	1	1	1	1	2	4.29759	4	1	1
118	21	0	1	4	1	50	3	5	1	1	1	1	1	1	1	1.94357	4	1	1
119	21	0	1	4	1	34	3	5	1	1	1	1	1	1	2	4.64275	4	1	1
120	22	0	2	1	1	40	3	9	1	1	1	1	1	1	2	4.71027	4	1	1
121	22	0	1	2	1	28	3	4	1	1	1	1	1	1	2	3.74706	4	1	1
122	22	0	2	1	1	31	3	6	1	1	1	1	1	1	2	5.13557	4	1	1
123	22	0	1	1	1	19	3	9	1	1	1	1	1	1	2	0.894003	3	1	1
124	23	0	1	3	1	21	3	9	1	1	1	1	1	1	1	2.39912	4	1	1
124	23	0	2	0	1	27	3	9	1	1	1	1	1	1	1	2.39912	4	1	1
125	23	0	1	4	1	31	3	6	1	1	1	1	1	1	1	4.66519	4	1	1
126	24	0	2	4	1	45	3	5	1	1	1	1	1	1	2	2.43391	4	1	1
127	24	1	1	0	1	37	2	16	1	1	1	1	1	1	2	1.98064	4	1	1
127	24	0	1	1	1	33	1	16	1	1	1	1	1	1	2	1.98064	4	1	1
127	24	0	2	2	1	22	2	16	1	1	1	1	1	1	2	1.98064	4	1	1
128	24	0	2	2	1	34	3	7	1	1	1	1	1	1	2	3.86811	4	1	1
129	24	0	2	4	1	32	3	5	1	1	1	1	1	1	1	1.24227	3	1	1
129	24	0	1	2	1	32	3	5	1	1	1	1	1	1	1	1.24227	3	1	1
130	24	0	1	0	1	37	3	9	1	1	1	1	1	1	2	4.21744	4	1	1
131	25	0	1	3	1	54	2	5	1	1	1	1	1	1	1	-0.598439	2	1	2
132	25	0	1	4	1	33	3	3	1	1	1	1	1	1	1	2.27729	4	1	2
133	25	0	2	1	1	18	3	7	1	1	1	1	1	1	1	0.838913	3	1	2
134	25	0	1	4	2	42	2	4	1	1	1	1	1	1	1	3.0337	4	1	2
135	25	0	2	4	1	24	2	4	1	1	1	1	1	1	1	0.838913	3	1	2
136	25	0	2	3	1	26	3	5	1	1	1	1	1	1	2	1.43452	3	1	2
136	25	0	1	1	1	26	3	5	1	1	1	1	1	1	2	1.43452	3	1	2
137	25	0	2	2	1	27	3	5	1	1	1	1	1	1	1	0.838913	3	1	2
138	26	0	1	3	1	30	3	6	1	1	1	1	1	1	2	4.17237	4	1	1
139	26	0	2	3	1	30	3	4	1	1	1	1	1	1	2	3.74706	4	1	1
140	26	0	2	0	1	31	3	5	2	2	2	4	1	1	2	3.95152	4	1	1
141	26	0	1	3	1	27	3	4	1	1	1	1	1	1	2	4.17237	4	1	1
141	26	0	2	1	1	27	3	4	1	1	1	1	1	1	2	4.17237	4	1	1
142	26	0	2	3	1	31	3	10	1	1	1	1	1	1	1	4.64275	4	1	1
142	26	0	1	1	1	33	3	10	1	1	1	1	1	1	1	4.64275	4	1	1
142	26	0	2	0	1	31	3	10	1	1	1	1	1	1	1	4.64275	4	1	1
143	27	0	2	4	2	31	3	7	1	1	1	1	1	1	2	3.95152	4	1	1
144	27	0	2	3	1	30	3	6	1	1	1	1	1	1	2	4.64275	4	1	1
145	27	0	2	3	1	33	3	4	1	1	1	1	1	1	2	3.74706	4	1	1
146	27	0	1	3	1	18	3	6	1	1	1	1	1	1	2	3.32369	4	1	1
147	27	0	1	0	1	24	3	5	1	1	1	1	1	1	2	4.17237	4	1	1
148	27	0	2	1	1	31	3	3	1	1	1	1	1	1	1	2.09055	4	1	1
149	27	0	2	1	1	32	3	3	1	1	1	1	1	1	1	2.63246	4	1	1
150	27	0	1	2	1	29	3	4	1	1	1	1	1	1	1	2.63246	4	1	1
151	28	0	1	3	1	32	3	6	1	1	1	1	1	1	2	4.23602	4	0	1
151	28	0	2	0	1	32	3	6	1	1	1	1	1	1	2	4.23602	4	0	1
152	28	1	1	1	1	29	2	3	1	1	1	1	1	1	2	4.17237	4	0	1
153	28	0	1	2	1	24	3	8	1	1	1	1	1	1	1	1.67519	4	0	1
153	28	0	1	0	1	24	3	8	1	1	1	1	1	1	1	1.67519	4	0	1
154	28	0	1	4	1	40	3	4	2	2	2	4	1	1	2	2.21306	4	0	1
155	28	0	1	2	1	19	2	5	1	1	2	2	1	1	1	-2.62404	1	0	1
156	28	0	1	3	1	36	3	4	2	2	2	4	1	1	2	1.66524	3	0	1
157	29	0	1	4	1	31	3	4	1	1	1	1	1	1	2	3.2151	4	0	1
157	29	0	2	2	1	31	3	4	1	1	1	1	1	1	2	3.2151	4	0	1
158	29	0	2	4	1	39	3	5	1	1	1	1	1	1	1	4.21744	4	0	1
159	29	0	1	3	1	38	2	6	1	1	1	1	1	1	1	4.23988	4	0	1
160	29	0	1	1	1	54	3	3	1	1	1	1	1	1	1	2.56093	4	0	1
161	29	0	2	3	1	31	3	11	1	1	1	1	1	1	2	3.74706	4	0	1
161	29	0	1	4	1	29	3	11	1	1	1	1	1	1	2	3.74706	4	0	1
161	29	0	1	1	1	29	3	11	1	1	1	1	1	1	2	3.74706	4	0	1
161	29	0	2	4	1	27	3	11	1	1	1	1	1	1	2	3.74706	4	0	1
161	29	0	2	1	1	28	3	11	1	1	1	1	1	1	2	3.74706	4	0	1
162	29	0	1	4	1	29	3	7	1	1	1	1	1	1	2	4.04799	4	0	1
163	30	0	2	4	1	52	3	5	1	1	1	1	1	1	1	5.13557	4	1	1
164	30	0	1	0	1	33	3	4	1	1	1	1	1	1	2	3.74706	4	1	1
165	30	0	2	3	1	21	2	5	1	1	1	1	1	2	2	-1.24286	2	1	1
166	31	0	1	0	1	23	3	7	1	1	1	1	1	1	2	3.52621	4	0	1
167	31	0	1	1	1	34	3	6	1	1	1	1	1	1	1	4.66519	4	0	1
168	31	0	2	3	1	37	3	7	1	1	1	1	1	1	1	4.41914	4	0	1
168	31	0	2	1	1	37	3	7	1	1	1	1	1	1	1	4.41914	4	0	1
169	31	0	2	0	1	39	3	10	1	1	1	1	1	1	2	4.64275	4	0	1
170	31	0	1	0	1	20	3	4	1	1	1	1	1	1	2	2.63246	4	0	1
171	31	0	2	2	1	39	3	5	1	1	1	1	1	1	2	4.59366	4	0	1
172	31	0	1	3	1	30	3	5	1	1	1	1	1	1	1	4.66519	4	0	1
172	31	0	1	0	1	30	3	5	1	1	1	1	1	1	1	4.66519	4	0	1
173	31	0	2	2	1	37	3	3	1	1	1	1	1	1	2	3.43205	4	0	1
174	32	0	1	0	1	41	3	4	1	1	1	1	1	1	2	2.63246	4	1	1
175	32	0	2	0	1	29	3	11	1	1	1	1	1	1	1	5.13557	4	1	1
176	32	0	1	2	1	33	3	5	1	1	1	1	1	1	1	4.17237	4	1	1
177	32	1	1	0	1	26	3	3	1	1	1	1	1	2	1	2.15807	4	1	1
178	32	0	2	3	1	31	3	8	1	1	1	1	1	1	2	4.23988	4	1	1
178	32	0	2	0	1	31	3	8	1	1	1	1	1	1	2	4.23988	4	1	1
179	32	0	2	4	1	44	3	5	1	1	1	1	1	1	2	2.3316	4	1	1
180	33	0	1	4	1	36	3	4	1	1	1	1	1	1	2	3.64041	4	0	1
180	33	1	1	2	1	36	3	4	1	1	1	1	1	1	2	3.64041	4	0	1
181	34	0	1	4	1	28	3	4	1	1	1	1	1	1	2	4.11079	4	2	1
182	34	0	1	3	1	30	3	8	1	1	1	1	1	1	2	4.17237	4	2	1
182	34	1	2	1	1	31	3	8	1	1	1	1	1	1	2	4.17237	4	2	1
183	34	0	2	1	1	34	3	5	1	1	1	1	1	1	2	4.64275	4	2	1
184	34	0	2	2	1	28	3	6	1	1	1	1	1	1	2	3.74706	4	2	1
184	34	0	2	0	1	28	3	6	1	1	1	1	1	1	2	3.74706	4	2	1
185	34	1	2	4	1	36	3	6	1	1	1	1	1	1	2	-0.559303	2	2	1
185	34	0	1	3	1	36	3	6	1	1	1	1	1	1	2	-0.559303	2	2	1
185	34	0	2	2	1	36	3	6	1	1	1	1	1	1	2	-0.559303	2	2	1
186	35	0	1	1	1	31	3	8	1	1	1	1	1	1	2	4.17237	4	0	1
187	35	0	1	4	2	61	1	9	1	1	1	1	1	1	2	4.64275	4	0	1
187	35	0	1	0	1	28	3	9	1	1	1	1	1	1	2	4.64275	4	0	1
188	35	0	2	2	1	29	3	7	1	1	1	1	1	1	2	4.64275	4	0	1
189	35	0	1	3	1	28	3	5	1	1	1	1	1	1	1	5.13557	4	0	1
190	36	0	2	1	1	28	3	9	1	1	1	1	1	1	2	2.28459	4	0	1
191	36	0	1	4	1	41	3	6	1	1	1	1	1	1	2	5.13557	4	0	1
192	36	0	2	3	1	37	3	7	1	1	1	1	1	1	2	4.71027	4	0	1
193	36	0	1	3	1	44	3	5	1	1	1	1	1	1	2	4.64275	4	0	1
194	36	0	1	2	1	37	3	6	1	1	1	1	1	1	1	3.36877	4	0	1
195	37	0	1	1	1	79	1	2	1	1	1	1	1	1	2	-0.394364	2	1	1
196	37	0	1	2	1	34	3	6	1	1	1	1	1	1	1	5.13557	4	1	1
197	38	0	1	0	1	32	2	5	1	1	1	1	1	1	2	1.66524	3	1	1
198	38	0	1	2	1	27	3	3	1	1	1	1	1	1	2	2.76002	4	1	1
199	38	0	1	4	1	38	3	7	2	2	2	4	1	1	2	1.66524	3	1	1
200	39	0	1	2	1	31	3	4	1	1	1	1	1	1	2	3.52621	4	0	1
201	39	0	2	2	1	31	3	6	1	1	1	1	1	1	2	3.47713	4	0	1
202	39	0	2	0	1	20	3	6	1	1	1	1	1	1	1	1.17233	3	0	1
203	39	0	1	1	1	38	2	6	1	1	1	1	1	1	1	3.36877	4	0	1
204	40	0	2	2	1	36	3	8	1	1	1	1	1	1	1	4.21744	4	0	1
205	40	0	1	3	1	33	3	8	1	1	2	2	1	1	2	4.64275	4	0	1
206	40	0	1	1	1	26	3	7	1	1	1	1	1	1	2	4.17237	4	0	1
207	40	0	1	3	1	39	3	7	1	1	1	1	1	1	2	4.64275	4	0	1
208	40	1	1	1	1	28	3	6	1	1	1	1	1	1	2	4.21744	4	0	1
209	40	0	2	4	1	29	3	5	1	1	1	1	1	1	1	5.13557	4	0	1
209	40	0	1	1	1	29	3	5	1	1	1	1	1	1	1	5.13557	4	0	1
210	41	0	2	3	1	32	2	4	1	1	1	1	1	1	2	1.15851	3	1	1
211	41	0	1	1	1	43	3	6	1	1	1	1	1	1	2	2.97582	4	1	1
212	41	0	2	0	1	43	2	5	1	1	1	1	1	1	2	2.75497	4	1	1
213	41	0	1	3	2	25	3	4	1	1	1	1	1	1	1	2.7099	4	1	1
214	41	0	1	4	1	26	2	4	1	1	1	1	1	1	1	1.33414	3	1	1
215	41	0	2	1	1	36	3	4	1	1	1	1	1	1	2	3.70792	4	1	1
216	41	0	1	3	1	34	3	8	1	1	1	1	1	1	1	4.21744	4	1	1
217	42	0	2	1	1	45	3	5	1	1	1	1	1	1	1	3.69797	4	1	1
218	42	0	1	2	1	26	3	3	1	1	1	1	1	1	1	4.23988	4	1	1
219	42	0	2	4	1	32	3	6	1	1	1	1	1	1	1	4.10245	4	1	1
220	42	0	2	4	1	26	3	3	1	1	1	1	1	1	2	1.31931	3	1	1
221	42	0	2	3	1	24	3	4	1	1	1	1	1	1	2	3.54865	4	1	1
221	42	0	2	2	1	24	3	4	1	1	1	1	1	1	2	3.54865	4	1	1
222	42	0	2	1	1	40	1	5	1	1	1	1	1	1	2	1.85721	4	1	1
223	42	0	1	4	1	24	2	10	1	1	1	1	1	1	2	0.986271	3	1	1
223	42	0	1	2	1	24	2	10	1	1	1	1	1	1	2	0.986271	3	1	1
224	43	0	2	3	2	29	3	7	1	1	1	1	1	1	2	3.74706	4	1	1
224	43	0	1	0	1	29	3	7	1	1	1	1	1	1	2	3.74706	4	1	1
225	43	0	2	4	1	27	3	6	1	1	1	1	1	1	2	1.38683	3	1	1
226	43	0	1	2	1	50	2	3	1	2	2	3	1	1	1	2.8252	4	1	1
227	43	0	1	3	1	34	2	5	1	1	1	1	1	1	1	1.52611	3	1	1
228	43	0	2	0	1	35	2	6	1	1	1	1	1	1	2	3.12528	4	1	1
229	43	0	1	2	1	27	3	4	1	1	1	1	1	1	1	1.85721	4	1	1
230	43	1	2	2	1	61	2	7	1	1	1	1	1	1	2	2.82443	4	1	1
231	43	0	1	4	1	27	3	8	1	1	1	1	1	1	2	3.59567	4	1	1
232	44	0	2	3	1	42	3	6	1	1	1	1	1	1	2	3.81651	4	1	2
233	44	0	1	4	1	32	3	4	1	1	1	1	1	1	2	5.13557	4	1	2
234	44	0	1	1	1	31	2	6	1	1	1	1	1	1	1	3.87021	4	1	2
235	44	0	1	0	1	15	2	6	1	1	1	1	1	1	1	1.22602	3	1	2
236	44	0	1	0	1	23	2	6	1	1	1	1	1	1	1	2.05396	4	1	2
237	44	0	1	0	1	25	2	5	1	1	1	1	1	1	2	3.09035	4	1	2
238	44	0	2	4	1	49	2	10	1	1	1	1	1	1	1	3.29558	4	1	2
238	44	0	2	4	1	49	2	10	1	1	1	1	1	1	1	3.29558	4	1	2
238	44	0	2	0	1	22	2	10	1	1	1	1	1	1	1	3.29558	4	1	2
238	44	0	1	0	1	27	2	10	1	1	1	1	1	1	1	3.29558	4	1	2
239	45	0	2	1	1	25	3	5	1	1	1	1	1	1	2	4.23988	4	2	2
240	45	0	2	3	1	29	2	6	1	1	1	1	2	1	2	-0.0860136	3	2	2
240	45	0	1	2	1	29	2	6	1	1	1	1	2	1	2	-0.0860136	3	2	2
240	45	0	1	1	1	29	2	6	1	1	1	1	2	1	2	-0.0860136	3	2	2
241	45	0	1	4	1	22	2	5	1	1	2	2	1	1	2	2.28329	4	2	2
242	45	0	1	0	1	20	2	6	1	1	1	1	1	1	2	4.83549	4	2	2
243	45	0	2	4	1	21	2	9	1	1	1	1	1	1	2	2.05396	4	2	2
244	45	0	1	4	1	41	3	6	1	1	1	1	1	1	2	0.197106	3	2	2
244	45	0	1	2	1	41	3	6	1	1	1	1	1	1	2	0.197106	3	2	2
245	46	0	2	2	1	44	1	5	1	2	2	3	3	1	1	0.630417	3	2	2
246	46	0	1	1	1	25	3	5	1	1	1	1	1	1	2	3.70792	4	2	2
246	46	0	1	0	1	25	3	5	1	1	1	1	1	1	2	3.70792	4	2	2
247	46	0	1	4	2	24	3	4	1	1	1	1	1	1	2	1.81213	4	2	2
248	46	0	1	2	1	36	1	3	1	1	1	1	1	1	1	3.81651	4	2	2
249	46	0	1	1	1	22	2	5	1	1	1	1	1	1	2	3.74499	4	2	2
250	46	0	2	4	1	31	2	4	1	1	1	1	3	1	2	-0.0860136	3	2	2
251	46	0	2	4	1	42	3	4	1	1	1	1	1	1	1	3.39121	4	2	2
252	46	0	2	2	1	27	3	7	1	1	1	1	1	1	2	1.94357	4	2	2
253	47	1	1	0	1	23	3	9	1	1	1	1	1	1	2	4.66519	4	1	2
253	47	0	1	2	1	26	3	9	1	1	1	1	1	1	2	4.66519	4	1	2
253	47	0	2	0	1	26	3	9	1	1	1	1	1	1	2	4.66519	4	1	2
254	47	0	1	3	1	56	2	9	1	2	1	3	1	1	1	3.98681	4	1	2
255	47	0	2	2	2	24	3	5	1	1	1	1	1	1	2	3.97396	4	1	2
256	47	0	1	3	1	53	1	7	1	1	2	2	1	1	1	1.59763	3	1	2
257	47	0	2	2	1	34	3	5	1	1	1	1	1	1	2	4.66519	4	1	2
257	47	0	2	1	1	34	3	5	1	1	1	1	1	1	2	4.66519	4	1	2
258	47	0	1	1	1	24	3	5	1	1	1	1	1	1	2	0.630417	3	1	2
259	48	0	2	2	1	29	3	8	1	1	1	1	1	1	1	4.44434	4	1	2
259	48	0	1	0	1	29	3	8	1	1	1	1	1	1	1	4.44434	4	1	2
260	48	0	1	0	1	25	2	8	1	1	1	1	1	1	1	5.2608	4	1	2
260	48	0	1	4	1	19	3	8	1	1	1	1	1	1	1	5.2608	4	1	2
261	48	0	2	0	1	36	3	7	1	1	1	1	1	1	1	5.2608	4	1	2
262	48	0	2	1	1	30	3	5	1	1	1	1	1	1	1	3.94174	4	1	2
263	48	0	1	3	1	30	3	7	1	1	1	1	1	1	1	3.59567	4	1	2
263	48	0	1	1	1	30	3	7	1	1	1	1	1	1	1	3.59567	4	1	2
264	48	0	1	2	1	55	2	3	1	1	1	1	1	1	1	4.44434	4	1	2
265	49	0	1	1	1	35	3	6	1	1	1	1	1	1	1	3.20515	4	1	2
266	49	0	1	3	1	26	2	7	1	1	1	1	1	1	1	2.7086	4	1	2
266	49	0	1	0	1	26	2	7	1	1	1	1	1	1	1	2.7086	4	1	2
267	49	0	1	2	1	32	3	4	1	1	1	1	1	1	1	1.40166	3	1	2
268	49	0	2	2	1	24	3	7	1	1	1	1	1	1	1	5.04399	4	1	2
269	49	0	2	4	2	31	3	6	1	1	1	1	1	1	1	2.52434	4	1	2
270	49	0	2	2	1	33	2	5	1	1	1	1	1	1	1	2.28329	4	1	2
271	49	0	1	4	1	44	2	5	1	1	1	1	1	1	1	3.65571	4	1	2
272	50	0	2	2	1	34	3	4	1	1	1	1	1	1	1	3.86159	4	0	2
273	50	0	2	4	1	24	2	3	1	1	1	1	1	1	1	2.8493	4	0	2
273	50	0	2	1	1	24	2	3	1	1	1	1	1	1	1	2.8493	4	0	2
274	50	0	2	3	1	31	3	5	1	1	1	1	1	1	1	2.8252	4	0	2
275	50	0	2	3	1	36	2	6	1	1	1	1	1	1	1	1.76793	4	0	2
276	50	0	1	2	1	31	2	4	1	1	1	1	1	1	2	3.47713	4	0	2
277	50	0	2	4	1	28	2	4	1	1	1	1	1	2	1	3.64088	4	0	2
278	50	0	1	0	1	21	3	4	1	1	1	1	1	1	2	3.97396	4	0	2
279	50	0	2	4	1	40	2	5	1	1	1	1	1	1	1	3.2746	4	0	2
280	51	0	1	1	1	52	2	6	1	1	1	1	1	1	1	4.71027	4	1	2
281	51	0	1	4	1	30	3	4	1	2	1	3	1	1	1	4.71027	4	1	2
282	51	0	2	2	1	34	3	5	1	1	1	1	1	1	1	1.53375	3	1	2
283	51	0	1	4	1	28	3	7	1	1	1	1	1	1	1	1.40166	3	1	2
283	51	0	1	1	1	28	3	7	1	1	1	1	1	1	1	1.40166	3	1	2
284	51	0	2	4	1	33	3	5	1	1	1	1	1	1	1	2.62245	4	1	2
285	51	0	1	3	1	52	2	3	1	1	1	1	1	1	2	1.32165	3	1	2
286	52	0	2	3	2	35	3	9	1	1	2	2	1	1	1	0.533137	3	2	2
286	52	0	1	2	1	35	3	9	1	1	2	2	1	1	1	0.533137	3	2	2
286	52	0	1	3	1	35	3	9	1	1	2	2	1	1	1	0.533137	3	2	2
287	52	0	1	3	1	26	3	8	2	2	2	4	1	2	1	0.0587441	3	2	2
287	52	0	2	1	1	26	3	8	2	2	2	4	1	2	1	0.0587441	3	2	2
287	52	0	1	0	1	26	3	8	2	2	2	4	1	2	1	0.0587441	3	2	2
288	52	0	2	4	1	26	3	4	1	1	1	1	1	1	1	1.9063	4	2	2
289	52	0	1	1	1	27	3	8	1	1	1	1	1	1	1	4.71027	4	2	2
290	52	0	2	3	1	46	1	5	1	2	2	3	1	1	2	-3.156	1	2	2
291	52	0	2	1	1	35	3	6	1	1	1	1	1	1	2	3.10284	4	2	2
292	53	0	1	1	1	15	3	5	1	1	1	1	1	1	1	2.8252	4	1	2
293	53	0	2	4	1	36	3	4	1	1	1	1	1	1	1	2.39912	4	1	2
294	53	0	1	2	2	45	3	6	1	1	1	1	1	1	1	2.82443	4	1	2
295	53	0	2	4	1	25	2	4	1	1	2	2	1	1	1	0.403903	3	1	2
296	53	0	1	2	1	28	3	6	1	1	1	1	1	1	1	5.13557	4	1	2
297	53	0	2	4	1	29	3	4	1	1	1	1	1	1	2	0.968345	3	1	2
297	53	0	2	0	1	29	3	4	1	1	1	1	1	1	2	0.968345	3	1	2
298	53	0	2	2	1	35	3	4	1	1	1	1	1	1	1	1.1008	3	1	2
299	53	0	2	3	1	21	3	5	1	1	1	1	1	1	1	2.15807	4	1	2
300	53	0	2	2	1	27	3	4	1	1	1	1	1	1	2	5.13557	4	1	2
301	53	0	2	4	1	17	3	4	1	1	1	1	1	1	2	1.29755	3	1	2
302	54	0	1	2	1	29	3	6	1	1	1	1	1	1	1	3.72089	4	1	2
303	54	0	1	1	1	28	2	4	1	1	1	1	1	1	1	-0.133996	2	1	2
304	54	0	2	3	1	23	3	5	1	1	1	1	1	1	1	1.38683	3	1	2
305	54	0	1	4	1	40	3	6	1	2	2	3	1	1	1	4.41212	4	1	2
306	55	0	1	3	1	58	3	3	1	1	1	1	1	1	1	-0.0860136	3	2	2
307	55	0	1	4	1	52	3	5	1	1	1	1	1	1	1	4.41212	4	2	2
308	55	0	2	4	1	44	2	5	1	1	1	1	1	1	1	3.00674	4	2	2
309	55	0	2	1	1	20	2	5	1	1	1	1	1	1	2	2.15807	4	2	2
310	55	0	1	2	1	23	2	6	1	1	1	1	1	1	1	1.05572	3	2	2
311	55	0	1	4	1	28	3	8	1	1	1	1	1	1	1	5.13557	4	2	2
311	55	0	2	0	1	28	3	8	1	1	1	1	1	1	1	5.13557	4	2	2
312	55	0	2	3	1	25	3	8	1	1	1	1	1	1	1	2.28329	4	2	2
312	55	0	1	1	1	25	3	8	1	1	1	1	1	1	1	2.28329	4	2	2
313	55	0	1	4	1	30	2	4	1	1	1	1	1	1	1	1.85721	4	2	2
314	55	0	2	1	1	21	3	6	1	1	1	1	1	1	2	0.630417	3	2	2
315	55	0	2	0	1	30	2	5	1	1	2	2	1	1	2	0.755641	3	2	2
316	55	0	1	0	1	17	3	4	1	1	1	1	1	1	2	3.12528	4	2	2
317	55	0	1	4	1	23	3	5	1	1	1	1	1	1	2	4.12328	4	2	2
317	55	0	2	0	2	23	3	5	1	1	1	1	1	1	2	4.12328	4	2	2
318	56	0	1	1	1	23	3	5	1	1	1	1	1	1	1	3.2478	4	2	2
319	56	0	1	1	1	24	3	5	2	2	2	4	1	1	1	2.39912	4	2	2
320	56	0	2	3	1	28	3	6	1	2	1	3	1	1	2	4.23988	4	2	2
321	56	0	1	1	1	17	3	4	2	2	2	4	1	1	1	-0.0336057	3	2	2
322	56	0	2	0	1	26	3	3	1	1	1	1	1	1	1	0.630417	3	2	2
323	56	0	2	3	1	31	2	4	1	1	1	1	1	1	1	0.630417	3	2	2
323	56	0	1	1	1	31	2	4	1	1	1	1	1	1	1	0.630417	3	2	2
324	57	0	1	4	1	28	3	8	1	1	1	1	1	1	2	5.13557	4	1	1
324	57	0	1	1	1	28	3	8	1	1	1	1	1	1	2	5.13557	4	1	1
325	57	0	2	4	1	25	2	3	2	2	2	4	1	1	1	1.17233	3	1	1
326	57	0	1	4	1	35	3	6	1	1	2	2	1	1	1	4.83549	4	1	1
327	57	0	1	2	1	26	3	6	1	1	1	1	1	1	1	5.2608	4	1	1
327	57	0	2	0	1	26	3	6	1	1	1	1	1	1	1	5.2608	4	1	1
328	57	0	1	4	1	29	3	8	1	1	1	1	1	1	1	3.94174	4	1	1
328	57	0	1	0	1	29	3	8	1	1	1	1	1	1	1	3.94174	4	1	1
329	57	0	2	1	1	32	3	4	1	1	1	1	1	1	1	0.630417	3	1	1
330	57	1	1	3	1	45	3	6	1	1	1	1	1	1	1	3.87021	4	1	1
331	58	0	2	4	1	23	3	7	1	2	1	3	1	1	1	3.17036	4	2	1
331	58	1	1	1	1	23	3	7	1	2	1	3	1	1	1	3.17036	4	2	1
332	58	0	1	3	1	32	3	6	1	1	1	1	1	1	1	1.92874	4	2	1
333	58	0	1	2	1	31	2	9	1	1	1	1	1	1	1	2.69998	4	2	1
334	58	0	2	0	1	21	3	6	2	2	2	4	1	1	1	-1.43432	2	2	1
335	58	0	1	1	1	31	2	5	1	1	1	1	1	1	1	2.62845	4	2	1
336	59	0	1	0	1	27	3	7	1	1	1	1	1	1	1	3.2304	4	1	1
337	59	0	2	4	1	33	2	5	1	1	1	1	1	1	1	1.65133	3	1	1
337	59	0	1	3	1	33	2	5	1	1	1	1	1	1	1	1.65133	3	1	1
338	59	0	1	2	1	19	3	6	1	1	1	1	1	1	1	0.630417	3	1	1
339	60	0	1	4	1	31	3	3	1	1	1	1	1	1	2	4.64275	4	1	1
340	60	0	1	0	1	38	3	6	1	1	1	1	1	1	1	1.99726	4	1	1
341	60	1	2	4	1	38	3	5	1	1	1	1	1	2	2	4.17237	4	1	1
342	60	1	2	4	1	40	3	4	1	1	1	1	1	1	1	1.80452	4	1	1
343	60	0	2	1	1	27	3	9	1	1	1	1	1	1	1	3.20515	4	1	1
343	60	0	2	0	1	39	3	9	1	1	1	1	1	1	1	3.20515	4	1	1
344	61	0	1	3	1	35	3	4	1	1	1	1	1	1	2	3.81651	4	1	1
345	62	0	1	2	1	25	3	4	1	1	1	1	1	1	2	3.67553	4	1	1
346	62	0	1	3	1	31	3	4	1	1	1	1	1	1	1	3.20515	4	1	1
347	62	0	1	0	1	33	3	5	1	1	1	1	1	1	2	0.34609	3	1	1
348	62	0	2	2	1	40	3	4	1	1	1	1	1	1	2	2.51392	4	1	1
349	62	0	1	4	1	45	3	9	1	1	1	1	1	1	2	5.13557	4	1	1
350	63	0	2	1	1	24	3	6	1	1	1	1	1	1	2	4.71027	4	1	1
351	63	1	2	2	1	32	3	9	1	1	1	1	1	1	2	4.23988	4	1	1
352	63	0	1	0	1	38	3	4	1	1	1	1	1	1	2	4.66519	4	1	1
353	63	0	1	4	1	39	3	7	1	1	1	1	1	1	2	2.97375	4	1	1
354	63	0	1	0	1	23	3	5	1	1	1	1	1	1	2	3.46864	4	1	1
355	64	0	1	2	1	38	3	5	1	1	1	1	1	2	2	4.71027	4	1	1
356	64	0	2	3	1	32	3	6	1	1	1	1	1	1	2	3.54298	4	1	1
356	64	0	2	1	1	32	3	6	1	1	1	1	1	1	2	3.54298	4	1	1
357	64	0	2	2	1	23	3	7	1	1	1	1	1	2	2	3.46864	4	1	1
358	64	0	2	3	1	34	3	3	1	1	1	1	1	1	2	2.97582	4	1	1
359	64	0	1	3	1	31	3	3	1	1	1	1	1	1	2	3.69797	4	1	1
360	65	0	2	4	1	26	3	6	2	2	2	4	1	1	1	4.71027	4	0	1
361	65	0	2	1	1	39	2	2	1	2	2	3	1	1	2	0.953961	3	0	1
362	65	0	1	0	1	34	2	6	1	1	1	1	1	1	1	2.96448	4	0	1
362	65	0	1	1	1	34	2	6	1	1	1	1	1	1	1	2.96448	4	0	1
363	65	0	1	1	1	34	3	5	1	1	1	1	1	1	2	4.16836	4	0	1
364	65	0	2	3	1	32	3	5	1	1	1	1	1	1	2	5.13557	4	0	1
365	65	0	1	4	1	24	3	7	1	1	1	1	1	1	1	3.16469	4	0	1
366	66	0	1	3	1	31	3	4	1	1	2	2	1	1	1	1.85721	4	2	1
367	66	0	1	3	1	43	3	5	1	1	1	1	1	1	1	3.04527	4	2	1
368	66	0	2	1	1	29	3	5	1	1	1	1	1	1	2	4.23988	4	2	1
369	66	0	2	4	1	29	3	3	1	1	1	1	1	1	2	4.60361	4	2	1
369	66	0	1	1	1	29	3	3	1	1	1	1	1	1	2	4.60361	4	2	1
370	66	0	2	3	1	39	2	4	1	1	1	1	1	1	2	2.09055	4	2	1
371	66	0	1	1	1	23	3	3	1	1	1	1	1	1	1	2.20715	4	2	1
372	66	0	2	1	1	20	3	5	1	1	1	1	1	1	1	4.41212	4	2	1
373	67	0	1	2	1	31	3	4	1	1	1	1	1	1	2	2.39912	4	1	2
374	67	0	2	2	1	43	2	4	1	1	1	1	1	1	1	1.14989	3	1	2
375	67	0	1	0	1	36	3	6	1	1	1	1	1	1	1	3.74499	4	1	2
376	68	0	2	4	1	31	2	6	1	1	1	1	1	1	1	1.87204	4	1	1
376	68	0	1	1	1	31	2	6	1	1	1	1	1	1	1	1.87204	4	1	1
377	68	0	1	2	1	28	3	8	1	1	1	1	1	1	1	2.8493	4	1	1
378	68	0	1	4	1	26	3	3	1	1	1	1	1	1	1	3.17036	4	1	1
379	68	0	2	0	1	27	3	5	1	1	1	1	1	1	1	-0.0860136	3	1	1
380	68	0	1	2	1	40	3	4	1	1	1	1	1	1	1	3.81651	4	1	1
381	68	0	2	1	1	27	3	7	1	1	1	1	1	1	1	1.1008	3	1	1
382	68	0	1	4	1	23	3	7	1	1	1	1	1	1	1	4.2869	4	1	1
382	68	0	2	2	1	23	3	7	1	1	1	1	1	1	1	4.2869	4	1	1
383	68	0	1	3	1	30	3	4	1	1	1	1	1	1	1	-0.0889195	3	1	1
384	68	0	1	3	1	22	3	3	1	1	1	1	1	1	2	3.81651	4	1	1
385	69	0	1	3	1	35	1	6	1	1	1	1	1	1	1	0.630417	3	1	2
386	69	0	1	1	1	26	3	5	1	1	2	2	1	1	1	1.1008	3	1	2
387	69	0	2	0	1	29	2	8	1	1	1	1	1	1	1	2.39912	4	1	2
388	69	0	2	2	1	25	3	3	1	1	1	1	1	1	1	2.25033	4	1	2
389	69	0	2	2	1	33	2	6	1	1	1	1	1	1	1	5.2608	4	1	2
390	69	0	1	3	1	70	2	4	1	2	1	3	1	1	1	2.21811	4	1	2
391	69	0	2	4	1	27	2	4	2	2	2	4	3	1	1	-0.0889195	3	1	2
392	70	0	2	4	1	31	2	6	2	2	2	4	1	1	1	0.529128	3	1	1
393	70	0	1	1	1	30	3	3	1	1	1	1	1	1	2	0.137594	3	1	1
394	70	0	2	0	1	19	3	4	1	1	1	1	1	1	1	0.137594	3	1	1
395	70	0	1	1	1	29	3	4	1	1	1	1	1	1	1	1.67519	4	1	1
396	70	0	1	3	1	27	3	4	1	1	1	1	1	1	1	2.12714	4	1	1
396	70	0	1	1	1	27	3	4	1	1	1	1	1	1	1	2.12714	4	1	1
397	71	1	2	2	1	30	3	6	1	1	1	1	1	1	1	3.43205	4	1	1
398	71	0	1	3	1	38	3	4	1	1	1	1	1	1	2	2.69998	4	1	1
399	71	0	2	3	1	36	2	4	1	1	1	1	1	1	1	5.13557	4	1	1
400	71	0	1	4	2	30	3	4	1	1	1	1	1	1	1	1.92975	4	1	1
401	71	0	2	1	1	36	2	5	2	2	2	4	1	1	1	1.87204	4	1	1
402	73	0	2	3	1	28	2	4	1	1	1	1	1	2	1	1.43591	3	1	1
403	73	0	1	3	1	32	3	13	1	1	1	1	1	1	1	1.64271	3	1	1
403	73	0	2	2	1	25	2	13	1	1	1	1	1	1	1	1.64271	3	1	1
404	73	0	1	3	1	29	3	4	1	1	1	1	1	1	2	2.09055	4	1	1
405	73	0	2	3	1	41	3	5	1	1	1	1	1	1	1	3.67553	4	1	1
406	73	0	1	4	1	32	3	6	1	1	1	1	1	1	1	4.10084	4	1	1
407	73	0	2	0	1	33	3	4	1	1	1	1	1	1	1	3.69797	4	1	1
408	73	0	1	4	1	36	3	6	1	1	1	1	1	1	2	5.13557	4	1	1
409	74	0	1	3	1	21	3	7	1	1	2	2	1	1	1	1.72567	4	1	1
410	74	0	2	1	1	24	3	5	1	1	2	2	1	1	1	4.23988	4	1	1
411	75	0	2	3	1	38	3	5	1	1	1	1	1	1	2	3.36877	4	2	1
412	75	0	2	3	1	33	2	4	2	2	2	4	1	1	2	-0.394364	2	2	1
413	75	0	2	2	1	38	2	3	1	1	1	1	1	1	2	2.89838	4	2	1
414	75	1	1	4	1	40	2	4	1	1	1	1	1	1	2	-0.559303	2	2	1
415	75	0	2	4	1	27	3	6	1	1	1	1	1	1	1	2.56093	4	2	1
416	75	0	1	0	1	23	3	5	1	1	1	1	1	1	1	1.87605	4	2	1
417	75	0	1	0	1	40	3	4	1	1	1	1	1	1	2	4.85125	4	2	1
418	76	0	2	2	1	22	2	8	1	1	1	1	1	1	1	3.36877	4	1	1
418	76	0	2	0	1	22	2	8	1	1	1	1	1	1	1	3.36877	4	1	1
419	76	0	1	2	1	38	3	5	2	2	2	4	1	1	2	2.13563	4	1	1
420	76	0	2	1	1	53	2	6	1	1	1	1	1	1	1	4.64275	4	1	1
421	76	0	2	3	1	19	3	6	2	2	2	4	1	1	1	0.137594	3	1	1
422	76	0	1	0	1	26	3	7	1	1	1	1	1	1	1	2.13563	4	1	1
423	76	0	2	2	1	30	3	3	1	1	2	2	1	1	2	1.31931	3	1	1
424	76	0	2	4	1	46	3	4	1	1	1	1	1	1	2	3.20515	4	1	1
425	77	0	1	0	1	32	2	7	1	1	1	1	1	1	1	2.25033	4	1	1
426	77	0	1	3	1	30	3	4	1	1	1	1	1	1	1	1.03328	3	1	1
427	77	0	2	1	1	30	3	4	2	2	2	4	1	1	2	-0.0664802	3	1	1
428	77	0	2	4	1	39	2	4	1	1	1	1	1	1	2	3.83725	4	1	1
429	77	0	2	0	1	32	2	5	1	1	1	1	1	1	2	1.25413	3	1	1
430	77	0	2	3	1	31	2	3	1	1	1	1	1	1	2	4.66519	4	1	1
431	77	0	2	4	1	52	2	6	1	1	1	1	1	1	2	2.58337	4	1	1
431	77	0	2	2	1	28	3	6	1	1	1	1	1	1	2	2.58337	4	1	1
432	77	0	2	3	1	23	2	3	1	1	1	1	1	1	2	1.37922	3	1	1
433	78	0	2	1	1	26	2	3	1	1	1	1	1	1	1	2.25033	4	1	1
434	78	0	1	0	1	27	3	5	1	1	1	1	1	1	1	2.13563	4	1	1
435	78	0	2	2	1	27	3	8	1	1	2	2	1	1	1	3.18533	4	1	1
436	78	0	1	4	1	31	3	6	1	1	2	2	1	1	2	2.53917	4	1	1
437	78	0	1	4	1	38	3	4	1	1	1	1	1	1	2	4.36433	4	1	1
438	78	0	2	1	2	32	3	4	1	1	1	1	1	1	1	3.05376	4	1	1
439	79	0	1	2	2	28	3	3	1	1	2	2	1	1	1	-1.92981	2	2	2
440	79	0	2	3	1	32	3	4	1	1	1	1	1	1	1	0.630417	3	2	2
441	79	0	1	2	1	31	3	6	1	1	1	1	1	1	1	4.56957	4	2	2
442	80	0	2	4	1	33	3	4	1	1	1	1	1	1	1	1.40166	3	1	1
442	80	0	2	2	1	33	3	4	1	1	1	1	1	1	1	1.40166	3	1	1
443	80	0	1	3	1	31	2	5	1	1	1	1	1	1	1	3.59567	4	1	1
444	80	1	2	0	1	24	3	6	1	1	1	1	1	1	1	3.9193	4	1	1
445	80	0	2	4	1	33	2	4	1	1	2	2	1	2	1	0.908834	3	1	1
446	80	0	2	3	1	37	3	3	1	1	1	1	1	1	1	4.64275	4	1	1
447	80	0	2	4	1	22	2	6	1	1	1	1	1	1	1	3.37739	4	1	1
447	80	0	2	1	1	22	2	6	1	1	1	1	1	1	1	3.37739	4	1	1
448	80	0	1	2	1	29	3	4	1	1	1	1	1	1	1	2.75497	4	1	1
449	80	0	1	4	1	25	2	7	1	1	1	1	1	1	1	2.20715	4	1	1
449	80	0	2	0	1	25	2	7	1	1	1	1	1	1	1	2.20715	4	1	1
450	80	0	1	4	1	35	3	4	1	1	1	1	1	1	1	4.71027	4	1	1
451	81	0	2	1	1	28	3	4	1	1	1	1	1	1	1	2.69998	4	2	1
452	81	0	2	2	1	27	3	3	1	1	1	1	1	1	2	5.2608	4	2	1
453	81	0	1	4	1	32	2	3	1	1	1	1	1	1	2	0.358826	3	2	1
454	82	0	2	4	1	27	3	6	1	1	1	1	1	1	1	3.29558	4	2	2
454	82	0	1	2	1	27	3	6	1	1	1	1	1	1	1	3.29558	4	2	2
455	82	0	1	0	1	36	3	10	1	1	1	1	1	1	1	4.41212	4	2	2
456	82	0	2	4	1	34	3	6	1	1	1	1	1	1	1	2.53351	4	2	2
457	82	0	1	2	1	24	3	6	1	1	1	1	1	1	1	2.94965	4	2	2
458	82	0	2	2	1	24	2	7	1	1	2	2	1	1	1	2.75367	4	2	2
459	82	0	2	2	1	52	2	4	1	1	1	1	1	1	1	0.914913	3	2	2
460	83	0	1	3	1	42	2	5	1	1	1	1	1	1	1	3.51643	4	1	2
461	83	0	2	4	1	33	3	3	1	1	1	1	1	1	2	1.82696	4	1	2
462	83	0	1	3	1	26	2	6	1	1	1	1	1	2	1	0.575453	3	1	2
463	83	0	1	4	1	35	1	3	2	2	2	4	1	2	1	1.1008	3	1	2
464	83	0	1	4	1	19	3	3	1	1	1	1	1	1	1	0.523765	3	1	2
465	83	0	2	2	1	21	2	5	1	1	1	1	1	1	1	3.64088	4	1	2
466	83	0	2	3	1	25	1	4	2	2	2	4	1	1	1	-0.0664802	3	1	2
466	83	0	2	1	1	25	1	4	2	2	2	4	1	1	1	-0.0664802	3	1	2
467	83	0	1	4	1	51	3	5	1	1	1	1	1	2	1	2.96448	4	1	2
468	84	0	1	4	1	73	3	4	1	1	1	1	1	1	2	3.21557	4	2	2
469	84	0	2	3	1	42	2	4	1	1	1	1	1	1	1	4.50208	4	2	2
470	84	0	1	3	1	23	3	4	1	1	1	1	1	1	1	1.64271	3	2	2
470	84	0	2	1	1	23	3	4	1	1	1	1	1	1	1	1.64271	3	2	2
471	84	0	1	0	1	30	3	4	1	1	1	1	1	1	1	3.17036	4	2	2
472	84	0	1	3	1	37	2	6	1	1	1	1	1	1	1	3.88237	4	2	2
473	85	0	1	0	1	25	3	4	1	1	1	1	1	1	1	1.10481	3	0	2
474	85	0	1	2	1	25	3	3	1	1	1	1	3	1	1	-1.53471	2	0	2
475	85	0	2	4	1	24	3	3	1	1	1	1	1	1	1	-0.276368	2	0	2
476	85	0	2	4	1	37	1	3	1	1	2	2	1	1	1	-1.83479	2	0	2
477	86	0	2	1	1	24	3	3	1	1	2	2	3	2	1	-2.62404	1	1	2
478	86	0	2	3	1	26	3	4	1	1	1	1	1	1	1	1.10481	3	1	2
479	86	1	1	3	2	25	3	4	1	1	1	1	1	1	1	-0.12138	3	1	2
480	87	0	1	3	1	60	1	4	1	1	2	2	3	1	1	-3.156	1	1	2
481	87	0	2	2	1	28	3	7	1	1	1	1	3	1	1	-1.3909	2	1	2
482	87	0	1	0	2	21	3	6	1	1	1	1	3	1	1	-2.62404	1	1	2
483	87	0	1	3	2	35	1	5	1	1	2	2	3	1	1	-2.19873	1	1	2
484	87	0	1	4	1	34	2	7	1	1	2	2	3	1	1	-2.62404	1	1	2
484	87	0	2	3	1	34	2	7	1	1	2	2	3	1	1	-2.62404	1	1	2
485	87	0	1	4	2	43	1	4	1	1	2	2	3	1	1	-2.62404	1	1	2
486	87	0	1	2	1	37	1	6	1	1	2	2	3	1	1	-2.62404	1	1	2
487	87	0	2	4	1	30	2	7	1	1	2	2	3	1	2	-3.156	1	1	2
487	87	0	1	2	1	30	2	7	1	1	2	2	3	1	2	-3.156	1	1	2
488	88	0	2	4	1	23	3	6	1	1	1	1	1	1	1	-0.992799	2	1	2
489	88	0	1	3	1	29	3	4	1	1	1	1	1	1	1	-1.53471	2	1	2
490	90	0	2	4	2	36	3	5	1	1	1	1	1	1	2	3.36877	4	1	1
491	90	0	1	4	2	30	2	5	1	1	1	1	1	1	2	-0.295902	2	1	1
492	90	0	2	4	1	22	3	10	1	1	1	1	1	1	1	3.17036	4	1	1
492	90	0	1	2	1	22	3	10	1	1	1	1	1	1	1	3.17036	4	1	1
492	90	0	2	3	1	27	3	10	1	1	1	1	1	1	1	3.17036	4	1	1
492	90	1	2	2	1	27	3	10	1	1	1	1	1	1	1	3.17036	4	1	1
493	90	0	2	2	1	28	3	3	1	1	1	1	1	1	1	1.86122	4	1	1
493	90	0	2	1	1	28	3	3	1	1	1	1	1	1	1	1.86122	4	1	1
494	91	0	1	3	2	36	3	4	1	1	1	1	1	1	1	3.32369	4	0	1
495	91	0	1	2	1	27	3	7	1	1	1	1	1	1	1	3.10284	4	0	1
495	91	0	2	0	1	27	3	7	1	1	1	1	1	1	1	3.10284	4	0	1
496	91	0	1	4	1	30	3	4	1	1	1	1	1	1	2	4.17237	4	0	1
496	91	0	2	3	2	30	3	4	1	1	1	1	1	1	2	4.17237	4	0	1
497	91	1	2	1	1	26	3	3	1	1	1	1	1	1	2	1.31931	3	0	1
498	91	0	2	1	1	41	3	6	1	1	1	1	1	1	1	3.32369	4	0	1
499	91	0	2	4	2	37	3	3	1	1	1	1	1	1	1	3.32369	4	0	1
500	92	0	2	4	1	31	2	5	1	2	2	3	3	2	1	-1.96002	1	1	2
501	92	0	2	3	2	32	3	8	1	1	1	1	1	1	1	0.562901	3	1	2
502	92	0	1	4	1	31	2	4	1	1	2	2	3	1	1	-0.366056	2	1	2
502	92	0	2	1	1	31	2	4	1	1	2	2	3	1	1	-0.366056	2	1	2
503	92	0	1	3	1	31	3	5	1	1	1	1	3	1	1	-1.96002	1	1	2
503	92	0	1	3	1	31	3	5	1	1	1	1	3	1	1	-1.96002	1	1	2
504	92	0	2	3	2	27	1	4	2	2	2	4	3	1	2	-3.156	1	1	2
504	92	0	1	0	1	27	1	4	2	2	2	4	3	1	2	-3.156	1	1	2
505	92	0	1	3	1	34	2	6	1	1	1	1	3	1	1	-2.62404	1	1	2
505	92	0	1	0	2	34	2	6	1	1	1	1	3	1	1	-2.62404	1	1	2
506	93	0	1	3	1	31	2	4	1	1	2	2	3	1	1	-2.08213	1	2	2
507	93	0	1	4	2	29	2	9	1	1	2	2	3	2	2	-2.08213	1	2	2
507	93	1	2	2	1	29	2	9	1	1	2	2	3	2	2	-2.08213	1	2	2
507	93	0	2	0	1	29	2	9	1	1	2	2	3	2	2	-2.08213	1	2	2
508	93	0	1	4	1	27	2	14	1	1	2	2	3	2	1	-1.77536	2	2	2
508	93	0	2	0	1	27	2	14	1	1	2	2	3	2	1	-1.77536	2	2	2
508	93	0	2	0	1	22	2	14	1	1	2	2	3	2	1	-1.77536	2	2	2
509	93	0	1	3	1	24	2	7	1	1	2	2	3	2	1	-1.53471	2	2	2
509	93	0	2	0	2	24	2	7	1	1	2	2	3	2	1	-1.53471	2	2	2
510	93	0	1	4	1	31	2	8	1	1	2	2	3	2	1	-0.992799	2	2	2
510	93	0	2	1	1	31	2	8	1	1	2	2	3	2	1	-0.992799	2	2	2
511	93	0	1	4	1	29	2	5	1	1	2	2	3	1	1	-2.62404	1	2	2
512	93	0	1	2	2	29	2	4	1	1	1	1	3	1	1	-2.62404	1	2	2
513	93	0	1	3	2	36	1	5	1	1	2	2	3	2	1	-2.62404	1	2	2
514	93	0	1	0	1	19	2	6	1	1	2	2	3	2	1	-2.62404	1	2	2
515	94	0	2	2	1	19	2	7	1	1	2	2	3	1	1	-2.18878	1	2	2
516	94	0	2	1	1	17	2	8	1	2	2	3	3	2	1	-3.156	1	2	2
516	94	0	1	0	1	17	2	8	1	2	2	3	3	2	1	-3.156	1	2	2
516	94	0	1	0	1	17	2	8	1	2	2	3	3	2	1	-3.156	1	2	2
517	94	0	2	3	1	23	2	10	1	2	2	3	3	2	1	-3.156	1	2	2
517	94	0	2	0	1	23	2	10	1	2	2	3	3	2	1	-3.156	1	2	2
518	94	1	1	4	1	19	2	6	1	1	2	2	3	2	1	-3.156	1	2	2
518	94	1	1	1	1	19	2	6	1	1	2	2	3	2	1	-3.156	1	2	2
519	94	0	2	4	1	19	2	5	1	2	2	3	3	1	1	-3.156	1	2	2
519	94	0	1	0	1	19	2	5	1	2	2	3	3	1	1	-3.156	1	2	2
520	94	1	2	1	1	20	2	11	1	1	2	2	3	2	1	-2.46477	1	2	2
520	94	0	2	0	1	20	2	11	1	1	2	2	3	2	1	-2.46477	1	2	2
521	94	0	1	3	1	22	2	4	1	1	2	2	3	2	1	-1.96002	1	2	2
522	94	0	1	1	2	24	2	6	1	1	2	2	3	1	1	-2.06667	1	2	2
523	94	0	2	2	1	24	2	7	1	1	2	2	3	2	1	-2.66317	1	2	2
524	96	0	2	2	1	25	1	6	1	1	2	2	1	2	1	-0.721208	2	2	2
524	96	0	2	0	1	25	1	6	1	1	2	2	1	2	1	-0.721208	2	2	2
525	96	0	2	2	1	41	1	3	1	2	2	3	3	2	1	-2.62404	1	2	2
526	96	0	2	1	1	18	1	6	1	1	2	2	3	2	1	-2.62404	1	2	2
527	96	0	2	2	2	42	1	7	1	1	2	2	3	2	2	-2.62404	1	2	2
528	96	0	2	2	2	25	1	5	1	2	2	3	3	2	1	-0.693054	2	2	2
529	96	0	2	0	1	19	2	8	1	1	1	1	3	2	1	-0.552354	2	2	2
530	96	0	2	2	1	23	2	6	1	1	1	1	3	2	1	-2.62404	1	2	2
530	96	1	2	0	1	23	2	6	1	1	1	1	3	2	1	-2.62404	1	2	2
531	96	0	2	4	1	27	1	7	1	2	2	3	3	1	1	-2.49197	1	2	2
531	96	0	1	1	1	27	1	7	1	2	2	3	3	1	1	-2.49197	1	2	2
532	96	0	2	2	1	22	2	7	1	1	2	2	3	1	1	-1.41811	2	2	2
533	96	0	2	2	1	25	2	8	1	1	2	2	3	2	1	-2.62404	1	2	2
534	96	0	2	2	1	28	1	4	1	1	2	2	3	2	2	-3.156	1	2	2
534	96	0	1	0	1	28	1	4	1	1	2	2	3	2	2	-3.156	1	2	2
535	97	0	1	4	1	31	1	9	1	1	2	2	1	1	1	-2.49881	1	1	2
535	97	0	2	1	1	31	1	9	1	1	2	2	1	1	1	-2.49881	1	1	2
536	97	0	1	4	1	40	1	5	1	1	2	2	1	1	1	-1.26567	2	1	2
537	97	0	1	4	1	21	2	9	1	1	2	2	1	1	1	-2.49881	1	1	2
537	97	0	2	0	1	21	2	9	1	1	2	2	1	1	1	-2.49881	1	1	2
538	97	0	2	4	1	23	1	8	1	2	2	3	3	2	1	-2.49881	1	1	2
538	97	0	2	2	1	23	1	8	1	2	2	3	3	2	1	-2.49881	1	1	2
539	97	0	2	2	1	30	2	5	1	1	2	2	1	2	1	-2.62404	1	1	2
540	98	0	2	3	1	30	3	6	1	1	1	1	1	1	1	4.17237	4	2	1
540	98	1	1	1	1	30	3	6	1	1	1	1	1	1	1	4.17237	4	2	1
541	98	0	2	1	1	25	3	5	1	1	1	1	1	1	2	0.894003	3	2	1
542	98	0	2	1	1	26	3	6	1	1	1	1	1	1	1	3.02283	4	2	1
542	98	0	1	0	1	26	3	6	1	1	1	1	1	1	1	3.02283	4	2	1
543	98	0	1	3	1	33	3	4	1	1	2	2	1	1	2	2.63246	4	2	1
544	98	0	2	3	1	34	3	5	1	1	1	1	1	1	1	2.55245	4	2	1
545	99	0	2	0	1	29	3	5	1	1	1	1	3	1	1	0.56985	3	1	2
546	99	0	2	2	2	29	3	5	1	1	1	1	1	1	1	-1.41811	2	1	2
547	99	0	1	4	1	29	3	5	1	1	2	2	1	1	2	-2.62404	1	1	2
547	99	0	1	1	1	29	3	5	1	1	2	2	1	1	2	-2.62404	1	1	2
548	99	0	1	3	2	24	3	8	1	1	1	1	1	1	1	-0.818278	2	1	2
549	99	0	1	0	2	31	3	5	1	1	2	2	1	2	1	-2.62404	1	1	2
550	99	0	2	1	1	37	1	6	1	1	1	1	1	2	1	-3.156	1	1	2
551	100	0	1	3	1	31	2	4	1	1	1	1	1	1	1	-2.62404	1	1	2
552	100	0	2	4	1	26	2	5	1	1	1	1	1	1	1	-0.721208	2	1	2
553	100	0	2	4	2	39	1	4	1	1	1	1	1	1	1	-2.62404	1	1	2
554	100	0	2	4	2	25	3	5	1	1	2	2	1	1	1	-0.992799	2	1	2
555	100	0	1	1	1	31	1	5	1	1	2	2	1	1	1	-2.62404	1	1	2
556	100	0	1	2	1	23	3	5	1	2	2	3	1	1	1	-2.62404	1	1	2
556	100	0	2	0	1	23	3	5	1	2	2	3	1	1	1	-2.62404	1	1	2
557	100	0	2	0	1	27	3	5	1	1	2	2	1	1	1	-2.62404	1	1	2
558	100	0	2	2	1	21	3	6	1	1	1	1	1	1	1	-2.08213	1	1	2
558	100	0	2	0	1	21	3	6	1	1	1	1	1	1	1	-2.08213	1	1	2
559	100	1	2	3	2	28	1	5	1	1	2	2	1	1	1	-2.62404	1	1	2
560	100	1	2	1	1	23	3	4	1	1	2	2	1	1	1	-1.92714	2	1	2
561	101	0	1	2	1	27	2	7	1	1	2	2	3	1	1	-1.96002	1	1	2
561	101	0	1	0	1	27	2	7	1	1	2	2	3	1	1	-1.96002	1	1	2
562	101	0	2	4	1	23	2	3	1	1	2	2	3	2	1	-2.62404	1	1	2
563	101	0	1	0	1	19	3	6	1	1	1	1	1	2	1	-0.959925	2	1	2
564	101	0	1	3	1	26	2	7	1	1	2	2	3	2	1	-0.578836	2	1	2
565	101	0	1	3	1	49	1	6	1	1	1	1	3	2	1	-1.96002	1	1	2
566	102	1	2	0	1	19	2	7	1	1	2	2	1	2	1	-2.62404	1	2	2
567	102	0	2	2	1	20	2	7	1	1	2	2	3	1	1	-2.62404	1	2	2
567	102	0	2	0	1	20	2	7	1	1	2	2	3	1	1	-2.62404	1	2	2
568	102	0	1	2	1	19	2	4	1	1	2	2	3	1	1	-2.62404	1	2	2
569	102	0	2	1	1	18	3	6	1	1	1	1	1	1	1	-1.41811	2	2	2
570	102	0	1	3	1	23	2	4	1	1	2	2	3	2	1	-2.62404	1	2	2
571	102	0	2	3	2	28	2	6	1	1	1	1	3	1	1	-2.62404	1	2	2
572	103	1	1	2	1	27	1	3	1	1	2	2	1	1	1	-3.156	1	2	2
573	103	0	2	4	1	22	2	4	1	1	2	2	3	2	2	-2.62404	1	2	2
574	103	0	1	2	1	28	1	3	1	1	2	2	3	1	2	-3.156	1	2	2
575	103	1	2	0	1	16	2	6	1	1	1	1	1	1	1	-2.62404	1	2	2
576	103	0	2	3	1	33	3	4	1	1	2	2	3	1	1	-2.62404	1	2	2
576	103	0	2	0	1	33	3	4	1	1	2	2	3	1	1	-2.62404	1	2	2
577	103	0	1	4	1	32	2	5	1	1	2	2	1	2	1	-1.53471	2	2	2
577	103	0	1	0	1	32	2	5	1	1	2	2	1	2	1	-1.53471	2	2	2
578	103	0	1	4	1	22	3	5	1	1	1	1	1	1	1	-0.522416	2	2	2
579	104	0	1	1	2	28	2	7	1	1	2	2	1	2	1	-2.49881	1	2	2
580	104	0	1	2	1	21	3	6	1	1	1	1	1	1	1	-0.843478	2	2	2
581	104	0	2	4	2	24	2	6	1	1	1	1	1	1	1	-1.53471	2	2	2
581	104	1	2	0	2	24	2	6	1	1	1	1	1	1	1	-1.53471	2	2	2
582	104	0	2	2	2	55	1	9	1	1	2	2	1	2	1	-2.62404	1	2	2
583	105	0	2	1	1	26	3	3	1	1	2	2	1	1	1	-0.80535	2	1	1
584	105	0	1	4	1	26	3	4	1	1	1	1	1	1	1	1.31931	3	1	1
585	105	0	2	2	1	30	3	9	1	1	2	2	1	1	1	2.06972	4	1	1
586	105	0	2	4	1	25	3	6	1	1	1	1	1	1	1	1.58523	3	1	1
586	105	0	1	1	2	25	3	6	1	1	1	1	1	1	1	1.58523	3	1	1
587	105	1	1	2	1	28	3	4	1	1	1	1	1	1	1	0.894003	3	1	1
588	105	0	1	4	1	29	3	4	1	1	1	1	1	1	1	0.38838	3	1	1
588	105	0	1	2	1	29	3	4	1	1	1	1	1	1	1	0.38838	3	1	1
589	105	0	2	1	1	29	3	3	1	1	2	2	1	1	1	1.16432	3	1	1
590	105	1	2	0	1	24	3	3	1	1	2	2	3	1	1	0.137594	3	1	1
591	106	0	2	3	1	29	3	5	1	1	1	1	1	1	1	0.137594	3	2	1
592	106	0	1	4	2	28	1	4	1	1	2	2	1	1	1	-1.5992	2	2	1
593	106	1	1	1	1	24	3	3	1	1	1	1	3	1	1	-1.26312	2	2	1
594	106	0	2	0	1	18	3	6	1	1	2	2	1	1	1	-0.525328	2	2	1
595	107	0	2	3	2	32	1	5	1	1	2	2	3	1	1	-3.156	1	2	2
596	107	0	2	0	1	30	1	9	2	2	2	4	3	1	1	-3.156	1	2	2
597	107	1	1	2	2	27	1	5	1	1	2	2	3	1	1	-3.156	1	2	2
598	107	0	2	4	1	27	1	8	1	1	1	1	3	1	1	-2.62404	1	2	2
598	107	0	1	2	1	27	1	8	1	1	1	1	3	1	1	-2.62404	1	2	2
598	107	0	1	0	1	27	1	8	1	1	1	1	3	1	1	-2.62404	1	2	2
599	107	0	1	4	1	30	1	7	2	2	2	4	3	2	1	-3.156	1	2	2
599	107	1	1	0	1	30	1	7	2	2	2	4	3	2	1	-3.156	1	2	2
600	107	0	1	3	1	24	1	4	2	2	2	4	3	2	1	-3.156	1	2	2
601	107	0	2	3	2	28	1	5	1	2	2	3	3	1	1	-2.62404	1	2	2
601	107	0	2	0	2	28	1	5	1	2	2	3	3	1	1	-2.62404	1	2	2
602	107	0	2	4	2	28	1	6	1	1	2	2	3	1	1	-3.156	1	2	2
603	107	0	1	4	1	30	1	5	1	1	2	2	3	1	1	-2.62404	1	2	2
604	108	0	1	0	1	22	2	13	2	2	2	4	1	2	1	-0.947722	2	2	2
604	108	0	2	4	1	49	1	13	2	2	2	4	1	2	1	-0.947722	2	2	2
605	108	1	2	2	1	28	1	7	2	2	2	4	3	2	1	-1.53471	2	2	2
605	108	0	1	0	1	28	1	7	2	2	2	4	3	2	1	-1.53471	2	2	2
606	108	0	1	4	1	37	1	8	1	2	2	3	3	1	1	-2.06667	1	2	2
607	108	0	2	3	1	33	1	4	1	1	2	2	3	1	1	0.459939	3	2	2
608	108	0	2	0	1	23	2	3	1	2	2	3	3	1	1	-3.156	1	2	2
609	108	0	1	3	1	25	1	10	1	1	2	2	3	1	1	-1.96002	1	2	2
609	108	0	2	0	1	25	1	10	1	1	2	2	3	1	1	-1.96002	1	2	2
609	108	1	2	2	2	53	1	10	1	1	2	2	3	1	1	-1.96002	1	2	2
610	108	0	1	1	1	29	1	4	1	1	2	2	3	1	2	-3.156	1	2	2
611	108	0	2	1	1	26	1	4	1	1	2	2	3	1	1	-3.156	1	2	2
612	108	0	2	0	1	23	1	8	1	1	2	2	3	1	1	-1.53471	2	2	2
613	109	0	1	3	1	22	3	4	2	2	2	4	3	1	1	-2.62404	1	1	2
613	109	0	1	1	1	22	3	4	2	2	2	4	3	1	1	-2.62404	1	1	2
614	109	0	2	3	1	33	2	4	1	1	2	2	3	2	2	-1.27573	2	1	2
614	109	0	1	2	1	33	2	4	1	1	2	2	3	2	2	-1.27573	2	1	2
615	109	0	2	3	1	30	2	7	2	2	2	4	3	1	1	-1.27573	2	1	2
615	109	0	1	0	1	30	2	7	2	2	2	4	3	1	1	-1.27573	2	1	2
616	109	0	1	2	2	23	1	9	1	1	2	2	3	1	1	-0.850427	2	1	2
616	109	0	2	1	1	23	1	9	1	1	2	2	3	1	1	-0.850427	2	1	2
617	109	0	1	3	1	27	2	5	1	1	2	2	1	1	2	-0.733824	2	1	2
618	109	0	1	1	1	22	2	4	1	1	1	1	3	1	2	-0.559303	2	1	2
618	109	0	2	1	1	22	2	4	1	1	1	1	3	1	2	-0.559303	2	1	2
619	109	0	1	2	1	19	3	6	1	1	2	2	3	1	1	-0.80535	2	1	2
620	109	0	2	3	1	23	2	4	1	1	1	1	3	1	1	-1.96002	1	1	2
621	110	0	1	2	1	21	3	8	1	1	2	2	3	1	1	-2.62404	1	1	2
621	110	0	1	0	1	21	3	8	1	1	2	2	3	1	1	-2.62404	1	1	2
622	110	0	2	4	1	24	2	8	1	1	2	2	3	1	1	-0.992799	2	1	2
622	110	0	1	2	1	24	2	8	1	1	2	2	3	1	1	-0.992799	2	1	2
623	110	0	2	3	1	30	3	7	1	1	1	1	3	1	1	-0.867575	2	1	2
624	110	0	2	2	1	23	3	8	1	1	1	1	3	1	1	-1.96002	1	1	2
625	110	0	2	3	1	26	3	12	1	1	2	2	3	1	1	-2.49881	1	1	2
625	110	0	2	1	1	21	2	12	1	1	2	2	3	1	1	-2.49881	1	1	2
626	110	1	1	4	1	52	1	3	1	1	2	2	3	1	1	-2.61409	1	1	2
627	111	1	2	3	1	33	2	6	2	2	2	4	3	1	1	-0.850427	2	1	2
628	111	1	1	4	1	25	2	2	1	1	1	1	3	1	1	-2.49197	1	1	2
629	111	1	2	4	1	34	2	4	1	1	2	2	3	1	1	0.654304	3	1	2
630	111	1	2	4	1	38	2	6	1	1	1	1	1	1	1	0.0882974	3	1	2
631	111	1	1	3	1	48	2	5	1	1	1	1	3	1	1	-0.578836	2	1	2
632	111	0	1	1	1	18	3	3	2	2	2	4	3	1	1	-0.133996	2	1	2
633	111	0	1	2	1	24	3	5	1	1	2	2	3	1	1	-1.96002	1	1	2
633	111	0	1	1	1	24	3	5	1	1	2	2	3	1	1	-1.96002	1	1	2
634	111	0	2	3	1	29	3	3	1	1	1	1	1	1	2	1.31931	3	1	2
635	111	0	1	0	1	26	2	7	2	2	2	4	3	1	1	-1.15051	2	1	2
636	111	1	2	1	1	32	3	5	1	1	2	2	3	1	1	-2.49197	1	1	2
637	112	1	2	3	1	26	3	8	1	1	2	2	3	2	1	-1.95006	2	1	2
637	112	0	1	1	1	26	3	8	1	1	2	2	3	2	1	-1.95006	2	1	2
638	112	0	1	3	1	35	1	9	1	1	2	2	3	2	1	-2.06667	1	1	2
639	112	0	2	3	1	28	3	6	1	1	2	2	3	2	1	-0.840476	2	1	2
639	112	1	2	2	1	28	3	6	1	1	2	2	3	2	1	-0.840476	2	1	2
640	112	0	1	0	1	44	1	8	1	2	2	3	3	2	1	-0.850427	2	1	2
641	112	0	1	2	1	25	3	8	1	1	1	1	3	2	1	-0.15353	2	1	2
641	112	0	1	0	1	25	3	8	1	1	1	1	3	2	1	-0.15353	2	1	2
642	112	0	2	1	1	35	1	6	1	2	2	3	3	2	2	-3.156	1	1	2
643	113	1	1	1	1	20	3	3	1	1	2	2	1	1	1	-2.61409	1	2	2
644	113	0	2	4	1	22	2	7	1	1	2	2	1	1	1	-2.61409	1	2	2
644	113	0	1	1	1	22	2	7	1	1	2	2	1	1	1	-2.61409	1	2	2
645	113	0	1	4	1	43	2	9	1	1	1	1	1	1	1	-1.17389	2	2	2
646	113	0	2	0	1	18	3	6	1	1	1	1	1	1	1	-2.26322	1	2	2
647	113	1	1	0	1	21	3	4	1	1	1	1	1	1	1	-2.28348	1	2	2
648	113	0	2	3	1	50	2	7	1	1	2	2	1	1	1	-2.08213	1	2	2
649	113	0	2	2	1	23	2	5	1	1	2	2	1	1	1	-2.40559	1	2	2
649	113	0	1	0	1	23	2	5	1	1	2	2	1	1	1	-2.40559	1	2	2
650	113	0	1	4	1	32	2	7	1	1	2	2	1	1	1	-2.61409	1	2	2
651	114	0	2	2	1	26	3	5	1	1	1	1	1	1	1	2.28329	4	1	1
651	114	0	2	1	1	26	3	5	1	1	1	1	1	1	1	2.28329	4	1	1
651	114	0	2	0	1	26	3	5	1	1	1	1	1	1	1	2.28329	4	1	1
652	114	0	2	2	1	30	3	4	1	1	2	2	1	1	1	0.885246	3	1	1
653	114	0	2	2	1	24	2	3	1	1	1	1	3	1	1	1.43591	3	1	1
654	114	0	1	3	1	32	3	6	1	1	1	1	1	1	1	2.26642	4	1	1
654	114	0	1	0	1	32	3	6	1	1	1	1	1	1	1	2.26642	4	1	1
655	114	0	1	4	1	26	1	8	1	1	1	1	1	1	1	-0.712587	2	1	1
655	114	0	2	0	1	26	1	8	1	1	1	1	1	1	1	-0.712587	2	1	1
656	114	0	2	3	1	24	1	6	1	1	2	2	1	1	2	-0.522416	2	1	1
656	114	0	1	3	1	24	1	6	1	1	2	2	1	1	2	-0.522416	2	1	1
656	114	0	1	2	1	24	1	6	1	1	2	2	1	1	2	-0.522416	2	1	1
657	114	0	1	2	1	27	3	5	1	1	1	1	1	1	1	1.00808	3	1	1
657	114	0	1	0	1	27	3	5	1	1	1	1	1	1	1	1.00808	3	1	1
658	116	0	1	0	1	24	3	5	1	1	1	1	1	1	1	0.0882974	3	1	2
659	116	1	1	0	1	23	3	6	1	1	1	1	1	1	1	1.98644	4	1	2
660	116	0	2	4	1	27	3	6	1	1	1	1	1	1	2	0.804728	3	1	2
660	116	0	1	2	1	27	3	6	1	1	1	1	1	1	2	0.804728	3	1	2
661	116	0	2	0	1	19	1	5	1	1	1	1	1	1	1	-0.453612	2	1	2
662	116	0	2	3	1	24	3	5	1	1	1	1	1	1	1	-1.68247	2	1	2
662	116	0	2	1	1	24	3	5	1	1	1	1	1	1	1	-1.68247	2	1	2
663	116	0	2	1	2	37	3	5	1	1	2	2	1	1	1	-1.11836	2	1	2
664	117	0	2	1	1	21	3	5	1	1	1	1	1	1	1	1.43887	3	2	2
665	117	0	1	3	1	33	3	3	1	1	1	1	2	1	1	-0.837811	2	2	2
666	117	0	1	4	1	21	3	6	1	1	1	1	1	1	1	-1.11836	2	2	2
666	117	0	2	0	1	21	3	6	1	1	1	1	1	1	1	-1.11836	2	2	2
667	117	0	1	4	1	24	3	7	1	1	1	1	1	1	1	1.37936	3	2	2
668	117	0	1	4	1	27	3	3	1	1	1	1	1	1	1	1.18095	3	2	2
669	117	0	1	3	1	21	2	6	1	1	2	2	1	1	1	2.907	4	2	2
670	117	0	1	3	1	29	3	5	1	1	1	1	1	1	1	0.262819	3	2	2
670	117	1	2	0	1	29	3	5	1	1	1	1	1	1	1	0.262819	3	2	2
671	117	0	2	4	1	22	2	4	1	1	1	1	1	1	2	-1.83479	2	2	2
671	117	0	1	1	1	22	2	4	1	1	1	1	1	1	2	-1.83479	2	2	2
672	117	0	1	4	1	20	3	6	1	1	1	1	1	1	1	1.49596	3	2	2
673	118	0	1	4	1	22	2	6	1	1	2	2	3	1	1	-2.49881	1	1	2
673	118	0	1	2	1	22	2	6	1	1	2	2	3	1	1	-2.49881	1	1	2
674	118	0	2	2	1	26	1	6	1	1	1	1	3	1	1	-1.83479	2	1	2
675	118	0	1	2	1	23	2	7	1	1	1	1	3	1	1	-2.49881	1	1	2
675	118	1	1	0	1	23	2	7	1	1	1	1	3	1	1	-2.49881	1	1	2
676	118	0	1	3	2	28	2	5	1	1	1	1	3	1	1	-3.03077	1	1	2
677	119	0	1	2	1	23	3	5	1	1	1	1	1	1	1	-1.20361	2	1	1
677	119	0	1	0	1	23	3	5	1	1	1	1	1	1	1	-1.20361	2	1	1
678	119	0	2	3	1	29	3	6	1	1	1	1	1	1	1	2.45683	4	1	1
678	119	0	2	1	1	29	3	6	1	1	1	1	1	1	1	2.45683	4	1	1
679	119	0	1	3	1	21	2	4	1	1	2	2	1	1	1	-1.24286	2	1	1
680	119	0	2	0	1	23	3	3	1	1	1	1	1	1	1	0.336387	3	1	1
681	120	0	2	1	1	30	3	8	1	1	1	1	1	1	1	2.89838	4	1	1
681	120	0	2	0	1	26	3	8	1	1	1	1	1	1	1	2.89838	4	1	1
682	120	0	1	4	1	27	3	6	1	1	1	1	1	1	1	2.2672	4	1	1
682	120	0	1	1	1	27	3	6	1	1	1	1	1	1	1	2.2672	4	1	1
683	120	0	2	0	1	30	3	6	1	1	1	1	1	1	1	2.45683	4	1	1
684	120	0	2	0	1	27	3	3	1	1	1	1	1	1	1	2.20715	4	1	1
685	120	0	2	3	1	30	3	3	1	1	1	1	1	1	1	1.66524	3	1	1
686	121	0	2	4	1	28	1	6	1	1	1	1	1	1	1	0.596553	3	1	1
687	121	0	1	4	1	24	1	8	1	1	1	1	1	1	1	0.679504	3	1	1
688	121	0	1	1	1	28	2	4	1	1	1	1	1	1	1	1.01923	3	1	1
689	121	0	1	2	1	27	3	7	1	1	1	1	1	1	1	3.51643	4	1	1
689	121	0	1	1	1	27	3	7	1	1	1	1	1	1	1	3.51643	4	1	1
690	121	0	1	3	1	24	3	6	1	1	1	1	1	1	1	2.41409	4	1	1
690	121	0	1	1	1	24	3	6	1	1	1	1	1	1	1	2.41409	4	1	1
691	121	0	2	4	1	31	3	4	1	1	1	1	1	1	1	2.13563	4	1	1
692	121	0	2	1	1	25	3	8	1	1	1	1	1	1	1	3.44891	4	1	1
692	121	0	2	0	1	25	3	8	1	1	1	1	1	1	1	3.44891	4	1	1
693	122	0	1	1	1	26	3	4	1	1	1	1	1	1	1	3.44891	4	1	1
694	122	0	1	2	1	26	3	9	1	1	1	1	1	1	1	2.75768	4	1	1
694	122	0	2	0	1	26	3	9	1	1	1	1	1	1	1	2.75768	4	1	1
695	122	0	2	1	1	33	3	5	1	1	1	1	1	1	1	0.679504	3	1	1
696	122	0	2	3	1	23	3	5	1	1	1	1	1	1	1	1.0957	3	1	1
697	122	0	1	0	1	37	1	4	1	1	2	2	1	1	1	0.562901	3	1	1
698	122	0	2	4	1	23	3	4	1	1	1	1	1	1	1	0.262819	3	1	1
698	122	0	2	3	1	23	3	4	1	1	1	1	1	1	1	0.262819	3	1	1
699	122	0	2	4	1	23	1	7	1	1	1	1	1	1	1	0.733202	3	1	1
699	122	0	2	2	1	23	1	7	1	1	1	1	1	1	1	0.733202	3	1	1
700	123	0	1	1	1	26	1	4	1	1	2	2	3	1	1	-1.24358	2	2	2
701	123	0	1	1	1	18	3	5	1	1	2	2	1	1	1	-2.08213	1	2	2
702	124	0	2	2	1	54	3	3	1	1	1	1	1	1	1	1.03406	3	1	1
703	124	0	1	2	1	30	2	6	1	1	1	1	1	1	1	2.45683	4	1	1
704	124	0	1	4	1	23	3	6	1	1	1	1	1	1	1	0.688125	3	1	1
704	124	0	1	3	1	23	3	6	1	1	1	1	1	1	1	0.688125	3	1	1
705	124	0	2	2	1	25	3	11	1	1	1	1	1	1	1	1.70042	4	1	1
705	124	0	2	0	1	20	3	11	1	1	1	1	1	1	1	1.70042	4	1	1
706	124	0	1	2	1	32	2	5	1	1	1	1	1	1	1	1.70042	4	1	1
707	124	0	2	1	1	24	3	6	1	1	1	1	1	1	1	1.44453	3	1	1
708	125	0	1	4	1	24	1	5	1	1	2	2	3	2	1	-0.276368	2	2	2
709	125	0	2	0	1	24	2	8	1	1	1	1	1	2	1	1.10481	3	2	2
709	125	0	1	0	1	21	2	8	1	1	1	1	1	2	1	1.10481	3	2	2
710	125	0	2	1	1	19	1	7	1	1	2	2	3	1	1	0.688125	3	2	2
711	125	0	2	0	1	22	1	10	1	1	2	2	3	2	2	1.22437	3	2	2
711	125	0	1	2	1	19	1	10	1	1	2	2	3	2	2	1.22437	3	2	2
712	125	0	1	3	1	33	1	5	1	1	2	2	3	2	2	-3.156	1	2	2
713	126	0	1	4	1	22	3	6	1	1	1	1	1	1	1	1.23003	3	1	2
713	126	0	1	3	1	22	3	6	1	1	1	1	1	1	1	1.23003	3	1	2
714	127	0	1	4	1	29	1	6	1	1	2	2	3	2	1	-3.156	1	2	2
715	127	0	1	0	1	20	1	3	1	1	2	2	3	1	1	-1.96002	1	2	2
716	127	0	2	3	1	26	1	4	1	1	2	2	3	1	1	-2.08213	1	2	2
717	127	0	2	4	1	29	1	6	1	1	2	2	3	1	1	-1.26878	2	2	2
717	127	0	2	2	1	29	1	6	1	1	2	2	3	1	1	-1.26878	2	2	2
717	127	0	2	0	1	29	1	6	1	1	2	2	3	1	1	-1.26878	2	2	2
718	127	0	1	1	1	22	1	6	1	1	2	2	3	1	1	-2.62404	1	2	2
719	128	0	2	4	1	27	1	4	1	1	2	2	3	2	2	-3.156	1	1	2
719	128	0	1	2	1	27	1	4	1	1	2	2	3	2	2	-3.156	1	1	2
720	128	0	1	3	1	26	1	4	1	1	2	2	3	1	2	-3.156	1	1	2
720	128	0	2	0	1	26	1	4	1	1	2	2	3	1	2	-3.156	1	1	2
721	128	1	1	3	1	21	2	6	1	1	1	1	1	1	1	-1.53471	2	1	2
721	128	0	2	0	1	21	2	6	1	1	1	1	1	1	1	-1.53471	2	1	2
722	128	0	1	4	1	28	2	8	1	1	1	1	1	1	1	-1.41811	2	1	2
722	128	0	1	1	1	28	2	8	1	1	1	1	1	1	1	-1.41811	2	1	2
723	128	0	2	2	1	21	2	6	1	1	2	2	3	1	1	-3.156	1	1	2
724	128	0	2	3	1	24	1	4	1	1	2	2	3	1	1	-3.156	1	1	2
725	129	0	2	0	1	18	2	4	1	1	1	1	1	1	1	-1.83479	2	2	2
726	129	0	2	1	1	21	2	7	1	1	2	2	1	1	1	-1.83479	2	2	2
726	129	0	1	0	1	21	2	7	1	1	2	2	1	1	1	-1.83479	2	2	2
727	129	0	1	2	1	23	1	7	1	1	2	2	1	2	1	-1.9569	2	2	2
727	129	0	2	0	1	23	1	7	1	1	2	2	1	2	1	-1.9569	2	2	2
728	129	0	2	1	1	28	2	9	1	1	2	2	3	1	1	-1.36441	2	2	2
729	129	0	1	1	1	26	1	5	1	1	2	2	3	2	2	-1.53471	2	2	2
729	129	0	1	0	1	26	1	5	1	1	2	2	3	2	2	-1.53471	2	2	2
730	129	0	2	2	1	23	1	3	1	1	2	2	3	1	1	-2.62404	1	2	2
731	129	0	1	3	2	27	1	5	1	1	1	1	1	1	1	-1.40948	2	2	2
731	129	0	2	2	1	27	1	5	1	1	1	1	1	1	1	-1.40948	2	2	2
732	129	0	2	3	1	37	1	5	1	1	2	2	1	1	1	-0.301568	2	2	2
733	130	0	1	4	1	31	1	5	2	2	2	4	3	2	1	-2.62404	1	2	2
734	130	0	1	3	1	35	1	4	1	1	1	1	3	1	1	-1.53471	2	2	2
735	130	1	1	1	1	27	3	4	1	1	1	1	3	2	1	-0.301568	2	2	2
736	130	0	1	3	1	30	1	5	1	1	1	1	3	2	1	-1.53471	2	2	2
737	130	0	1	3	1	19	3	5	1	1	1	1	3	1	1	-2.08213	1	2	2
737	130	0	1	1	1	19	3	5	1	1	1	1	3	1	1	-2.08213	1	2	2
738	130	0	2	3	1	38	1	4	1	1	2	2	3	2	2	-2.62404	1	2	2
739	130	0	1	3	1	30	1	5	1	1	1	1	3	1	1	-1.53471	2	2	2
740	130	0	2	2	2	35	1	10	1	1	1	1	3	1	1	-2.62404	1	2	2
740	130	0	2	1	2	35	1	10	1	1	1	1	3	1	1	-2.62404	1	2	2
741	131	0	1	3	1	28	3	5	1	1	1	1	1	1	1	3.44891	4	1	2
741	131	0	1	0	1	28	3	5	1	1	1	1	1	1	1	3.44891	4	1	2
742	131	0	2	4	1	35	2	5	1	1	2	2	3	1	1	0.545753	3	1	2
743	131	0	1	4	2	29	2	4	1	1	1	1	1	1	1	0.0363048	3	1	2
743	131	0	2	2	2	29	2	4	1	1	1	1	1	1	1	0.0363048	3	1	2
744	131	1	1	2	1	22	3	5	1	1	2	2	1	1	1	-0.00877209	3	1	2
745	131	0	2	3	1	24	3	6	1	1	1	1	1	1	1	2.45917	4	1	2
746	131	0	1	4	1	24	3	5	1	1	1	1	1	1	1	-0.00877209	3	1	2
746	131	0	2	2	1	24	3	5	1	1	1	1	1	1	1	-0.00877209	3	1	2
747	131	0	2	0	1	25	3	5	1	1	1	1	1	1	1	1.71719	4	1	2
748	131	0	2	4	1	33	3	4	1	1	1	1	1	1	1	1.65133	3	1	2
749	132	0	2	1	1	27	1	5	1	1	2	2	3	2	1	-1.83479	2	2	2
750	132	0	2	1	1	23	1	3	1	1	2	2	3	2	1	-1.92714	2	2	2
751	132	1	1	4	2	44	1	3	2	2	2	4	3	2	1	-3.156	1	2	2
752	132	0	1	3	1	36	1	8	1	1	2	2	3	1	1	-2.36675	1	2	2
753	132	0	2	3	1	31	1	7	1	1	2	2	3	1	1	-1.40948	2	2	2
753	132	0	1	1	1	31	1	7	1	1	2	2	3	1	1	-1.40948	2	2	2
754	132	0	1	4	1	21	1	3	1	1	1	1	3	1	1	-1.53471	2	2	2
755	132	0	2	4	1	28	1	6	1	1	2	2	3	2	1	-1.53471	2	2	2
755	132	0	2	2	1	28	1	6	1	1	2	2	3	2	1	-1.53471	2	2	2
756	133	0	2	4	1	33	3	5	1	1	1	1	1	1	1	-0.133996	2	1	2
757	134	0	1	2	2	56	3	5	1	1	2	2	3	1	1	-1.24358	2	1	2
758	134	0	2	4	1	28	3	4	1	1	2	2	1	1	1	-0.276368	2	1	2
759	134	0	1	1	1	22	3	6	1	1	2	2	3	1	1	-1.96002	1	1	2
760	134	0	2	4	1	31	3	4	1	1	1	1	1	1	1	1.10481	3	1	2
760	134	0	1	2	1	31	3	4	1	1	1	1	1	1	1	1.10481	3	1	2
761	134	0	1	2	1	39	1	5	1	1	2	2	1	1	1	1.57519	3	1	2
762	134	0	2	4	1	27	2	5	1	1	2	2	1	1	1	0.679504	3	1	2
763	134	1	1	0	1	32	3	5	1	1	1	1	1	1	1	-0.231291	2	1	2
764	134	0	2	1	1	19	3	5	1	1	2	2	1	1	1	0.349003	3	1	2
765	135	0	1	1	1	24	1	6	1	1	2	2	3	2	1	-2.62404	1	2	2
766	135	0	2	4	1	28	1	7	1	1	2	2	3	1	1	-2.62404	1	2	2
766	135	0	2	0	2	28	1	7	1	1	2	2	3	1	1	-2.62404	1	2	2
767	135	0	1	1	1	20	2	3	1	1	2	2	3	1	1	-3.156	1	2	2
768	135	0	1	0	1	18	1	8	1	2	2	3	3	2	1	-2.62404	1	2	2
769	135	0	1	3	2	32	1	7	1	1	2	2	3	2	1	-2.62404	1	2	2
770	135	0	2	1	2	22	3	6	1	1	2	2	3	2	1	-2.62404	1	2	2
771	135	0	1	1	1	21	2	6	1	1	2	2	3	2	1	-1.53471	2	2	2
772	135	0	1	0	1	17	2	5	1	2	2	3	3	2	1	-3.156	1	2	2
773	135	0	1	2	1	28	1	11	1	1	2	2	3	2	1	-2.62404	1	2	2
773	135	1	1	0	1	28	1	11	1	1	2	2	3	2	1	-2.62404	1	2	2
774	135	1	1	0	1	20	3	6	1	2	2	3	3	2	1	-2.62404	1	2	2
775	135	0	1	4	2	31	1	8	1	1	2	2	3	2	1	-2.62404	1	2	2
775	135	1	1	2	2	31	1	8	1	1	2	2	3	2	1	-2.62404	1	2	2
776	135	0	2	1	2	23	2	10	1	1	2	2	3	2	1	-1.96002	1	2	2
777	135	0	1	4	1	19	2	8	1	1	1	1	3	2	1	-1.96002	1	2	2
777	135	0	1	1	1	19	2	8	1	1	1	1	3	2	1	-1.96002	1	2	2
778	135	0	1	2	1	24	1	5	1	1	2	2	3	2	1	-3.156	1	2	2
779	135	1	2	3	1	21	1	11	1	1	2	2	3	2	1	-2.62404	1	2	2
779	135	0	2	0	1	21	1	11	1	1	2	2	3	2	1	-2.62404	1	2	2
780	136	0	2	0	1	17	2	6	1	1	1	1	3	2	1	-1.06432	2	2	2
781	136	0	2	4	1	33	1	5	1	1	1	1	3	2	1	-1.96002	1	2	2
781	136	0	2	2	1	33	1	5	1	1	1	1	3	2	1	-1.96002	1	2	2
782	136	0	1	3	2	22	1	4	1	2	2	3	3	1	1	-3.156	1	2	2
782	136	0	2	1	1	22	1	4	1	2	2	3	3	1	1	-3.156	1	2	2
783	136	1	2	4	2	35	1	7	1	1	2	2	1	1	1	-1.53471	2	2	2
783	136	0	2	2	2	35	1	7	1	1	2	2	1	1	1	-1.53471	2	2	2
784	136	0	1	2	1	39	2	3	1	1	1	1	1	1	1	1.25413	3	2	2
785	136	0	1	1	1	20	2	6	1	1	2	2	1	1	2	-1.53471	2	2	2
786	136	0	2	4	1	28	1	5	1	1	2	2	1	2	1	-0.367428	2	2	2
786	136	0	1	2	1	28	1	5	1	1	2	2	1	2	1	-0.367428	2	2	2
786	136	0	1	0	1	28	1	5	1	1	2	2	1	2	1	-0.367428	2	2	2
787	136	0	2	4	2	27	1	6	1	1	1	1	1	2	2	-1.53471	2	2	2
787	136	0	2	2	1	27	1	6	1	1	1	1	1	2	2	-1.53471	2	2	2
787	136	0	2	0	1	27	1	6	1	1	1	1	1	2	2	-1.53471	2	2	2
788	136	0	1	1	2	22	1	4	1	2	2	3	1	2	2	-1.53471	2	2	2
789	136	0	1	4	2	30	1	4	1	1	2	2	3	2	2	-2.49197	1	2	2
789	136	0	1	3	1	30	1	4	1	1	2	2	3	2	2	-2.49197	1	2	2
790	136	0	1	2	1	23	1	3	1	1	2	2	3	2	2	-2.62404	1	2	2
791	137	0	1	4	1	27	1	5	1	1	2	2	3	2	1	-3.156	1	2	2
791	137	0	1	2	1	27	1	5	1	1	2	2	3	2	1	-3.156	1	2	2
791	137	0	2	1	1	27	1	5	1	1	2	2	3	2	1	-3.156	1	2	2
792	137	0	2	4	2	51	1	11	1	1	2	2	3	2	1	-0.992799	2	2	2
792	137	0	2	2	1	51	1	11	1	1	2	2	3	2	1	-0.992799	2	2	2
792	137	0	2	0	1	17	1	11	1	1	2	2	3	2	1	-0.992799	2	2	2
793	137	0	2	4	1	27	1	15	1	1	2	2	3	2	1	-0.712587	2	2	2
793	137	0	1	3	1	20	2	15	1	1	2	2	3	2	1	-0.712587	2	2	2
793	137	0	1	1	1	20	2	15	1	1	2	2	3	2	1	-0.712587	2	2	2
794	137	0	2	4	1	22	2	10	1	1	2	2	3	1	1	0.858763	3	2	2
794	137	0	2	2	1	22	2	10	1	1	2	2	3	1	1	0.858763	3	2	2
794	137	1	1	1	1	22	2	10	1	1	2	2	3	1	1	0.858763	3	2	2
795	137	0	1	4	1	45	1	5	1	2	2	3	3	2	2	-3.156	1	2	2
796	137	0	2	4	1	27	1	6	1	1	2	2	3	2	1	-3.156	1	2	2
796	137	0	1	1	1	27	1	6	1	1	2	2	3	2	1	-3.156	1	2	2
797	137	0	1	2	1	19	1	9	1	1	2	2	3	2	1	-0.733824	2	2	2
797	137	0	2	1	1	19	1	9	1	1	2	2	3	2	1	-0.733824	2	2	2
798	137	0	2	4	1	34	1	9	2	2	2	4	3	2	1	-2.61409	1	2	2
798	137	0	2	2	1	34	1	9	2	2	2	4	3	2	1	-2.61409	1	2	2
799	137	0	1	0	1	21	2	3	1	1	2	2	3	1	1	-0.15353	2	2	2
800	137	0	1	1	1	20	1	3	1	1	2	2	3	2	1	-2.62404	1	2	2
801	138	0	2	2	1	23	3	3	1	1	2	2	3	1	1	-1.24358	2	0	2
802	138	0	2	4	1	44	1	7	1	1	2	2	3	2	1	-2.62404	1	0	2
802	138	0	2	0	1	44	1	7	1	1	2	2	3	2	1	-2.62404	1	0	2
803	138	0	2	4	1	35	1	5	2	2	2	4	3	2	1	-0.992799	2	0	2
804	138	0	2	4	1	39	1	6	1	1	2	2	3	2	1	-2.62404	1	0	2
805	138	1	1	1	1	39	1	8	1	1	2	2	3	2	1	-1.96002	1	0	2
806	138	0	1	3	1	52	1	5	1	1	2	2	3	2	1	-3.156	1	0	2
807	138	0	2	3	1	27	2	7	1	1	2	2	3	2	1	-1.96002	1	0	2
808	138	0	1	3	1	32	1	6	1	1	2	2	3	2	1	-3.156	1	0	2
809	138	0	1	4	1	25	1	4	1	1	2	2	3	2	1	-1.53471	2	0	2
809	138	0	1	2	1	25	1	4	1	1	2	2	3	2	1	-1.53471	2	0	2
810	138	0	1	1	1	40	1	7	2	2	2	4	3	2	1	-2.49197	1	0	2
811	139	0	1	4	1	24	3	6	1	1	1	1	1	1	1	0.688125	3	2	2
812	139	0	2	1	1	17	3	6	1	1	1	1	1	1	1	-0.151144	2	2	2
813	139	0	1	0	1	22	3	5	1	1	1	1	1	1	1	0.688125	3	2	2
814	139	0	1	2	1	20	3	7	1	1	1	1	1	1	1	-0.176344	2	2	2
815	139	0	1	3	1	26	2	2	1	1	1	1	3	1	1	1.14989	3	2	2
816	139	0	1	3	1	29	2	4	1	1	1	1	1	1	2	-1.83479	2	2	2
817	139	0	1	1	1	25	2	4	1	1	1	1	1	1	1	-1.62629	2	2	2
818	140	0	2	0	1	32	2	5	1	1	1	1	1	1	1	0.358826	3	2	1
819	140	0	2	4	2	23	2	7	1	1	2	2	1	1	1	-1.24358	2	2	1
819	140	0	1	2	1	23	2	7	1	1	2	2	1	1	1	-1.24358	2	2	1
820	140	0	1	3	1	32	2	6	1	1	2	2	1	2	1	-1.30516	2	2	1
821	140	0	1	1	1	20	3	6	1	1	2	2	1	1	2	-0.584503	2	2	1
822	140	0	1	0	1	28	3	5	1	1	1	1	1	1	1	0.809677	3	2	1
823	140	1	2	3	2	32	1	8	1	1	2	2	1	1	2	-2.15365	1	2	1
824	140	1	1	0	2	29	2	5	1	2	2	3	1	1	2	-1.96002	1	2	1
825	141	0	1	2	1	33	3	8	1	1	1	1	1	1	1	2.3316	4	1	1
826	141	0	1	3	1	32	2	6	1	1	1	1	1	1	1	0.688125	3	1	1
827	141	1	1	4	1	28	3	3	1	1	1	1	1	1	2	0.607978	3	1	1
828	141	1	2	0	1	20	3	7	1	1	2	2	1	1	1	2.49575	4	1	1
829	141	1	1	2	1	23	3	7	1	1	1	1	1	1	1	1.30037	3	1	1
829	141	0	2	0	1	23	3	7	1	1	1	1	1	1	1	1.30037	3	1	1
830	141	0	1	2	2	32	3	5	1	1	1	1	1	1	2	4.71027	4	1	1
831	141	0	1	4	1	26	3	5	1	1	1	1	1	1	1	1.66524	3	1	1
831	141	0	2	0	1	26	3	5	1	1	1	1	1	1	1	1.66524	3	1	1
832	141	0	2	4	1	34	3	7	1	1	1	1	1	1	1	3.86159	4	1	1
833	141	0	2	2	2	27	3	6	1	1	2	2	1	2	1	1.44453	3	1	1
834	141	0	2	1	1	35	3	5	1	1	1	1	1	1	1	4.29759	4	1	1
835	142	0	2	2	1	36	3	5	1	1	1	1	1	1	1	3.81651	4	2	1
836	142	0	2	0	1	25	3	8	1	1	1	1	1	1	1	1.14989	3	2	1
837	142	0	2	2	1	36	3	4	1	1	1	1	1	1	1	4.21744	4	2	1
838	142	0	1	2	1	31	3	3	1	1	1	1	1	2	2	2.39912	4	2	1
839	142	0	1	4	1	32	3	3	1	1	1	1	1	1	1	3.74706	4	2	1
840	142	0	1	2	1	24	3	5	1	1	1	1	1	1	1	3.9193	4	2	1
841	143	0	1	4	2	33	3	7	1	1	1	1	1	1	1	1.64954	3	2	1
841	143	0	1	1	2	33	3	7	1	1	1	1	1	1	1	1.64954	3	2	1
842	143	0	2	0	1	24	2	7	1	1	1	1	1	1	1	1.45074	3	2	1
843	143	0	1	4	2	26	3	4	1	1	1	1	1	1	1	-1.15051	2	2	1
844	143	0	2	4	1	30	3	4	1	1	1	1	1	1	1	-0.559303	2	2	1
845	143	0	2	2	1	36	3	6	1	1	1	1	1	1	1	0.607978	3	2	1
846	144	0	2	4	1	38	3	7	1	1	2	2	1	1	1	3.86159	4	2	1
847	144	0	1	1	1	22	3	3	1	1	2	2	1	1	1	0.461611	3	2	1
848	144	0	2	1	2	15	3	7	1	1	1	1	3	1	2	-2.49197	1	2	1
849	144	0	2	2	1	18	3	5	1	1	1	1	1	1	1	0.936032	3	2	1
850	144	0	1	2	1	27	3	5	1	1	1	1	1	1	2	2.39165	4	2	1
851	144	1	1	1	1	54	1	4	1	1	1	1	1	1	1	2.67754	4	2	1
852	144	0	1	4	1	24	3	4	1	1	2	2	1	2	1	-0.133996	2	2	1
853	144	0	1	1	1	35	3	7	1	1	1	1	1	1	1	-1.96002	1	2	1
854	145	0	2	1	1	29	2	5	1	1	1	1	1	2	2	-3.156	1	2	2
855	145	0	1	1	1	34	3	3	1	1	2	2	1	2	1	-1.80769	2	2	2
856	145	0	2	4	2	27	2	5	1	1	1	1	1	2	1	-2.61409	1	2	2
857	145	0	1	1	1	19	1	6	1	1	2	2	1	2	1	-1.96002	1	2	2
858	145	0	2	4	1	24	2	10	1	1	2	2	1	2	1	-2.08213	1	2	2
858	145	0	1	3	2	24	2	10	1	1	2	2	1	2	1	-2.08213	1	2	2
858	145	0	2	1	1	24	2	10	1	1	2	2	1	2	1	-2.08213	1	2	2
858	145	0	1	0	1	20	3	10	1	1	2	2	1	2	1	-2.08213	1	2	2
859	145	0	1	1	1	32	2	6	1	1	2	2	1	2	1	-1.96002	1	2	2
860	145	0	2	1	1	23	2	7	1	1	2	2	1	2	2	-1.24358	2	2	2
860	145	0	1	0	1	23	2	7	1	1	2	2	1	2	2	-1.24358	2	2	2
861	145	0	1	0	1	35	1	4	1	1	2	2	1	2	2	-1.27573	2	2	2
862	145	1	1	2	1	21	2	4	1	2	2	3	1	2	1	-2.62404	1	2	2
863	145	0	1	3	1	29	2	7	1	1	1	1	1	1	1	-2.49197	1	2	2
864	146	0	1	2	1	20	1	3	1	1	1	1	1	2	1	-2.41554	1	2	2
865	146	1	2	1	2	25	2	6	1	2	2	3	1	2	1	-3.156	1	2	2
866	146	0	1	0	1	19	2	5	1	1	2	2	1	2	1	-2.62404	1	2	2
867	146	0	1	1	1	21	3	3	1	2	2	3	1	2	1	-3.156	1	2	2
868	146	0	1	1	1	23	2	6	1	1	1	1	1	1	1	-1.40948	2	2	2
869	146	0	2	1	1	24	2	5	1	1	2	2	1	2	1	-2.62404	1	2	2
870	146	0	2	4	1	20	2	4	1	1	2	2	1	2	1	-2.62404	1	2	2
870	146	0	1	2	1	20	2	4	1	1	2	2	1	2	1	-2.62404	1	2	2
871	147	0	2	3	1	30	3	2	1	1	1	1	1	1	2	1.79047	4	2	1
872	147	0	2	2	1	32	3	7	1	1	1	1	1	1	1	3.79407	4	2	1
873	147	0	1	3	1	33	3	3	1	2	1	3	1	1	2	0.894003	3	2	1
874	147	0	2	3	1	38	3	3	1	1	1	1	1	1	2	0.903168	3	2	1
875	147	0	1	0	1	22	3	3	1	1	1	1	1	1	2	2.78178	4	2	1
876	147	1	2	4	1	30	3	6	1	2	1	3	1	1	1	2.54844	4	2	1
876	147	0	1	1	1	30	3	6	1	2	1	3	1	1	1	2.54844	4	2	1
877	147	0	2	3	1	34	2	7	1	1	2	2	1	2	2	3.63046	4	2	1
878	148	0	1	2	1	31	3	5	1	1	1	1	1	1	1	2.52434	4	0	1
879	148	0	2	1	1	28	3	5	1	1	1	1	1	1	1	3.72089	4	0	1
880	148	1	1	4	1	32	3	4	1	1	1	1	1	1	2	1.36439	3	0	1
881	148	0	2	3	1	21	3	4	1	1	1	1	1	1	2	-0.532095	2	0	1
882	148	0	2	3	1	37	3	5	1	1	1	1	1	1	1	-0.434079	2	0	1
883	148	0	1	3	1	23	3	5	1	1	1	1	1	1	1	3.10979	4	0	1
884	149	0	1	0	1	23	3	5	1	1	1	1	1	1	2	-0.992799	2	1	1
885	149	0	1	3	1	27	3	6	1	1	1	1	1	1	2	0.954049	3	1	1
885	149	0	2	1	1	27	3	6	1	1	1	1	1	1	2	0.954049	3	1	1
886	149	0	1	3	1	33	3	4	1	1	1	1	1	1	1	1.36439	3	1	1
887	149	0	1	0	1	20	3	6	1	1	1	1	1	1	2	0.529128	3	1	1
888	149	0	1	3	2	21	1	5	1	1	2	2	1	1	2	0.562901	3	1	1
888	149	0	2	1	1	21	1	5	1	1	2	2	1	1	2	0.562901	3	1	1
889	149	0	1	1	1	33	3	4	1	1	1	1	1	1	1	3.25216	4	1	1
890	149	0	1	3	1	29	3	4	1	1	1	1	1	1	1	1.37922	3	1	1
891	149	0	1	3	1	28	3	4	1	1	1	1	1	1	1	0.679504	3	1	1
892	149	0	1	4	1	26	3	8	1	1	2	2	1	1	1	1.57519	3	1	1
893	150	0	1	3	1	28	2	5	1	1	1	1	1	1	1	-2.15365	1	2	2
894	150	0	1	4	1	27	3	5	1	1	1	1	1	1	1	-0.792734	2	2	2
894	150	1	1	0	1	27	3	5	1	1	1	1	1	1	1	-0.792734	2	2	2
895	150	0	1	0	1	24	3	3	1	1	1	1	1	1	2	-0.837811	2	2	2
896	150	0	2	3	1	24	2	4	1	1	1	1	1	1	2	-0.0889195	3	2	2
897	150	0	2	4	1	27	2	4	1	1	2	2	1	1	1	-1.96002	1	2	2
898	150	0	1	3	1	32	3	5	1	1	2	2	1	1	1	-0.519325	2	2	2
898	150	0	1	0	1	32	3	5	1	1	2	2	1	1	1	-0.519325	2	2	2
899	150	0	1	1	1	30	3	4	1	1	1	1	1	1	1	-0.850427	2	2	2
900	150	0	2	4	2	39	1	6	1	2	1	3	1	1	1	-0.0173936	3	2	2
901	150	0	2	4	2	29	3	6	1	1	1	1	1	2	1	-0.127047	3	2	2
902	150	0	2	4	1	28	2	6	1	1	2	2	1	1	1	0.654304	3	2	2
903	150	0	1	4	2	26	2	8	1	1	1	1	1	1	1	-0.344988	2	2	2
903	150	0	2	3	1	26	2	8	1	1	1	1	1	1	1	-0.344988	2	2	2
903	150	1	1	0	1	26	2	8	1	1	1	1	1	1	1	-0.344988	2	2	2
904	150	0	1	4	1	28	2	6	1	1	1	1	1	1	1	-0.357604	2	2	2
905	150	1	2	1	1	22	3	13	1	1	2	2	1	1	1	1.12801	3	2	2
905	150	0	2	3	1	25	3	13	1	1	2	2	1	1	1	1.12801	3	2	2
906	151	0	1	3	1	60	1	6	1	1	2	2	1	2	1	-0.56398	2	1	2
907	151	0	2	3	1	29	3	5	1	1	2	2	1	1	1	1.80673	4	1	2
908	151	0	2	4	1	29	1	7	1	1	2	2	1	2	1	-3.156	1	1	2
909	151	0	1	0	1	31	2	5	1	1	1	1	3	1	1	0.0549663	3	1	2
910	151	0	1	1	1	28	2	4	1	1	2	2	1	1	1	-1.96002	1	1	2
911	151	0	1	3	1	31	2	6	1	1	1	1	1	2	2	-1.96002	1	1	2
912	151	0	1	3	1	32	3	3	1	1	1	1	1	1	1	0.378703	3	1	2
913	151	0	2	2	1	21	2	3	1	1	1	1	1	1	1	-1.96002	1	1	2
914	151	0	1	3	2	34	3	5	1	2	2	3	1	2	1	-2.15365	1	1	2
915	151	0	1	4	1	22	3	5	1	1	1	1	1	1	1	-1.73126	2	1	2
915	151	0	1	0	1	22	3	5	1	1	1	1	1	1	1	-1.73126	2	1	2
916	152	0	2	2	1	32	3	5	1	1	1	1	1	1	1	1.36439	3	1	1
917	152	0	1	1	1	39	3	4	1	1	1	1	1	1	1	2.34077	4	1	1
918	152	1	1	2	2	33	2	7	1	2	2	3	1	1	1	-0.992799	2	1	1
918	152	0	2	0	1	33	2	7	1	2	2	3	1	1	1	-0.992799	2	1	1
919	152	1	1	1	1	21	3	7	1	1	1	1	1	1	2	0.562901	3	1	1
920	152	0	1	0	1	38	1	5	1	1	2	2	1	1	1	-1.44693	2	1	1
921	152	0	1	0	1	30	3	5	1	1	1	1	1	1	1	3.9193	4	1	1
922	152	0	1	0	1	35	3	5	1	1	1	1	1	1	2	3.74706	4	1	1
923	153	0	2	3	1	23	2	8	1	1	2	2	1	1	1	-0.426404	2	2	2
924	153	0	2	4	1	30	1	7	1	1	2	2	3	1	2	-3.156	1	2	2
924	153	0	2	3	1	30	1	7	1	1	2	2	3	1	2	-3.156	1	2	2
924	153	0	1	0	1	30	1	7	1	1	2	2	3	1	2	-3.156	1	2	2
925	153	0	1	4	1	36	1	8	1	1	2	2	3	2	1	-2.41554	1	2	2
925	153	0	2	1	1	36	1	8	1	1	2	2	3	2	1	-2.41554	1	2	2
926	153	0	1	4	1	37	1	5	1	1	2	2	3	2	2	-2.15365	1	2	2
926	153	0	2	0	1	37	1	5	1	1	2	2	3	2	2	-2.15365	1	2	2
927	153	0	1	1	1	28	1	6	1	2	2	3	3	1	2	-2.62404	1	2	2
928	153	0	2	4	1	35	1	8	1	1	2	2	1	1	1	-0.366654	2	2	2
928	153	0	2	2	1	35	1	8	1	1	2	2	1	1	1	-0.366654	2	2	2
929	153	0	1	0	1	25	3	3	1	2	2	3	1	1	2	-0.552354	2	2	2
930	153	0	1	0	1	20	2	5	1	2	2	3	1	1	2	-1.96002	1	2	2
931	153	0	1	1	1	20	3	7	1	2	2	3	1	2	2	0.459939	3	2	2
932	154	0	1	3	1	21	3	8	1	1	1	1	1	1	1	2.67767	4	1	1
933	154	0	1	3	1	37	1	9	1	2	2	3	3	1	2	-2.62404	1	1	1
933	154	1	1	1	1	37	1	9	1	2	2	3	3	1	2	-2.62404	1	1	1
934	154	0	2	1	1	40	1	7	1	1	1	1	1	1	1	1.29755	3	1	1
935	154	0	2	0	2	27	2	7	1	1	1	1	1	1	1	2.48092	4	1	1
936	154	1	1	0	1	33	3	5	1	1	2	2	1	1	2	1.36439	3	1	1
937	154	0	2	3	1	21	2	3	1	1	1	1	3	1	1	-1.93976	2	1	1
938	154	1	1	1	2	20	3	7	1	1	2	2	1	1	1	-0.559303	2	1	1
939	154	0	2	4	1	34	3	5	1	1	2	2	1	1	1	0.680105	3	1	1
940	154	0	2	0	1	29	1	8	1	1	2	2	1	1	2	-0.939101	2	1	1
941	154	0	1	2	1	26	3	8	1	1	2	2	1	1	2	2.45116	4	1	1
942	154	0	1	3	1	23	2	5	1	1	1	1	1	1	2	-0.752942	2	1	1
942	154	0	2	2	1	23	2	5	1	1	1	1	1	1	2	-0.752942	2	1	1
943	155	0	1	0	1	25	2	10	1	1	1	1	1	1	1	0.407913	3	0	2
944	155	0	2	0	1	23	3	6	1	1	1	1	1	1	1	2.75768	4	0	2
945	155	0	1	1	1	36	2	5	1	1	1	1	1	1	1	0.533137	3	0	2
946	155	0	2	3	1	40	1	6	1	1	2	2	1	1	1	-1.11836	2	0	2
947	155	0	1	4	2	24	1	3	1	1	2	2	1	1	1	-2.62404	1	0	2
948	155	0	1	3	1	19	3	6	1	1	1	1	1	1	1	-0.935064	2	0	2
949	155	0	1	4	1	25	3	5	1	1	2	2	1	1	1	-1.24358	2	0	2
950	156	0	2	3	1	34	2	6	1	1	1	1	1	1	2	-0.0173936	3	2	1
951	156	0	2	4	1	29	3	4	1	1	1	1	1	1	1	2.67754	4	2	1
951	156	0	2	2	1	29	3	4	1	1	1	1	1	1	1	2.67754	4	2	1
952	156	0	2	4	1	22	1	4	1	1	1	1	1	1	2	-1.96002	1	2	1
953	156	0	2	3	1	33	3	4	1	1	1	1	1	1	1	1.14989	3	2	1
954	157	0	1	1	1	19	3	5	1	1	1	1	1	1	1	4.41212	4	2	1
955	157	0	1	4	1	32	3	7	1	1	1	1	1	1	1	2.45683	4	2	1
956	157	0	1	2	1	34	3	3	1	1	1	1	1	1	2	2.14558	4	2	1
957	157	0	1	0	1	35	3	4	1	1	1	1	1	1	2	0.607978	3	2	1
958	157	0	1	4	1	29	3	4	1	1	1	1	1	1	1	3.59567	4	2	1
959	157	0	2	2	1	30	3	6	1	1	1	1	1	1	1	2.80276	4	2	1
960	158	1	1	3	1	43	1	6	1	1	1	1	1	1	2	-0.394364	2	1	1
960	158	0	2	2	1	43	1	6	1	1	1	1	1	1	2	-0.394364	2	1	1
961	158	0	1	3	1	44	2	7	1	1	1	1	1	1	1	3.79407	4	1	1
962	158	0	1	4	1	23	3	6	1	1	1	1	1	1	1	0.679504	3	1	1
962	158	1	1	1	1	23	3	6	1	1	1	1	1	1	1	0.679504	3	1	1
963	158	0	1	4	1	30	2	6	1	1	2	2	1	1	1	0.45299	3	1	1
964	158	0	2	2	1	31	3	6	1	1	1	1	1	1	1	2.82686	4	1	1
965	158	0	1	3	1	22	3	6	1	1	2	2	1	1	1	-0.0889195	3	1	1
965	158	0	2	1	1	22	3	6	1	1	2	2	1	1	1	-0.0889195	3	1	1
966	158	0	2	3	1	30	3	7	1	1	1	1	1	1	1	0.582778	3	1	1
967	158	1	1	1	1	26	2	4	1	1	1	1	1	1	2	-0.559303	2	1	1
968	159	0	1	2	1	24	1	7	1	1	2	2	1	1	1	-0.559303	2	2	2
968	159	0	2	0	2	24	1	7	1	1	2	2	1	1	1	-0.559303	2	2	2
969	159	0	1	2	1	21	2	5	1	2	2	3	1	2	1	-2.62404	1	2	2
969	159	0	2	0	1	21	2	5	1	2	2	3	1	2	1	-2.62404	1	2	2
970	159	0	2	3	1	39	1	8	1	1	1	1	1	1	1	-1.27573	2	2	2
971	159	1	2	4	1	21	1	4	1	1	2	2	1	2	1	-2.62404	1	2	2
971	159	0	1	3	1	21	1	4	1	1	2	2	1	2	1	-2.62404	1	2	2
972	159	1	2	3	1	25	2	6	1	1	1	1	1	2	1	0.0882974	3	2	2
972	159	0	1	0	1	25	2	6	1	1	1	1	1	2	1	0.0882974	3	2	2
973	159	0	1	4	1	35	1	5	1	1	1	1	1	1	1	1.23003	3	2	2
974	159	0	2	2	1	25	1	5	1	1	1	1	3	2	1	-0.15353	2	2	2
975	159	0	2	1	1	21	1	4	1	1	2	2	3	2	1	-2.49197	1	2	2
976	159	1	2	4	1	29	1	5	1	1	1	1	1	1	1	-0.850427	2	2	2
976	159	0	2	2	1	29	1	5	1	1	1	1	1	1	1	-0.850427	2	2	2
977	160	0	2	3	1	21	1	4	1	1	2	2	1	2	1	-2.08213	1	2	2
977	160	0	1	2	1	21	1	4	1	1	2	2	1	2	1	-2.08213	1	2	2
978	160	0	1	2	2	38	1	5	1	1	1	1	1	1	1	-2.62404	1	2	2
979	160	0	2	4	2	32	1	8	1	1	2	2	1	2	1	0.00384383	3	2	2
979	160	0	2	1	1	32	1	8	1	1	2	2	1	2	1	0.00384383	3	2	2
980	160	0	1	2	2	21	2	4	1	1	2	2	1	2	1	-0.693054	2	2	2
980	160	0	1	0	1	21	2	4	1	1	2	2	1	2	1	-0.693054	2	2	2
981	160	1	2	2	1	25	1	9	1	1	2	2	1	2	1	0.262819	3	2	2
981	160	0	2	0	1	25	1	9	1	1	2	2	1	2	1	0.262819	3	2	2
982	160	0	1	4	1	27	2	6	1	1	2	2	1	1	1	1.15851	3	2	2
983	160	0	1	2	1	21	2	7	1	1	2	2	1	2	1	-1.15051	2	2	2
983	160	0	1	0	1	21	2	7	1	1	2	2	1	2	1	-1.15051	2	2	2
984	160	0	2	1	1	27	2	7	1	1	1	1	1	1	1	1.57519	3	2	2
985	160	0	2	3	1	23	1	6	1	1	1	1	1	1	1	-0.22267	2	2	2
986	161	0	2	1	1	21	1	3	1	1	2	2	3	1	1	-2.62404	1	2	2
987	161	0	1	0	1	22	2	6	1	1	2	2	1	1	1	0.407913	3	2	2
988	161	0	2	4	1	34	1	5	1	1	1	1	3	1	1	-1.96002	1	2	2
988	161	0	2	0	1	34	1	5	1	1	1	1	3	1	1	-1.96002	1	2	2
989	161	0	2	4	1	26	1	5	1	1	2	2	3	1	2	-2.62404	1	2	2
989	161	0	2	2	2	26	1	5	1	1	2	2	3	1	2	-2.62404	1	2	2
989	161	0	1	0	1	26	1	5	1	1	2	2	3	1	2	-2.62404	1	2	2
990	161	0	1	1	1	25	1	6	1	1	2	2	1	1	1	-1.96002	1	2	2
991	161	0	1	4	1	31	1	6	1	1	2	2	1	1	1	-0.00877209	3	2	2
992	161	0	2	4	1	31	2	4	1	1	1	1	1	1	1	-1.13789	2	2	2
993	162	0	2	0	2	29	1	8	1	1	2	2	3	2	1	-1.96002	1	2	2
994	162	0	2	0	1	18	3	5	1	1	2	2	3	2	2	-3.156	1	2	2
995	162	0	1	3	1	35	1	6	1	1	2	2	3	2	1	-0.546687	2	2	2
996	162	0	2	3	1	24	1	4	1	1	2	2	3	2	1	-1.96002	1	2	2
996	162	0	2	2	1	24	1	4	1	1	2	2	3	2	1	-1.96002	1	2	2
997	162	0	2	1	1	20	2	4	1	1	2	2	3	2	1	-1.41811	2	2	2
998	162	0	2	3	1	19	2	6	1	1	2	2	1	1	1	0.407913	3	2	2
999	162	0	2	4	1	23	2	5	1	1	1	1	3	1	1	-2.62404	1	2	2
999	162	0	2	0	1	23	2	5	1	1	1	1	3	1	1	-2.62404	1	2	2
1000	162	0	1	2	1	21	1	7	1	1	2	2	3	2	1	-0.725203	2	2	2
1000	162	0	1	0	1	21	1	7	1	1	2	2	3	2	1	-0.725203	2	2	2
1001	162	0	1	0	1	17	2	7	1	1	2	2	1	2	1	-2.31434	1	2	2
1002	163	0	1	4	1	39	2	7	1	1	1	1	1	1	1	4.2869	4	1	2
1002	163	0	1	4	1	39	2	7	1	1	1	1	1	1	1	4.2869	4	1	2
1002	163	0	2	1	1	19	3	7	1	1	1	1	1	1	1	4.2869	4	1	2
1003	163	0	2	4	1	24	3	7	1	1	1	1	1	1	1	3.39121	4	1	2
1004	163	0	1	0	1	18	3	6	1	1	1	1	1	1	1	2.4817	4	1	2
1005	163	0	1	0	1	18	2	6	1	1	2	2	1	1	1	0.600653	3	1	2
1006	163	0	2	4	1	26	2	11	1	1	1	1	1	1	1	0.613269	3	1	2
1006	163	0	1	2	1	26	2	11	1	1	1	1	1	1	1	0.613269	3	1	2
1007	163	0	2	4	1	27	2	5	1	1	1	1	1	1	1	0.0489208	3	1	2
1008	163	0	2	0	1	21	3	9	1	1	1	1	1	1	1	3.79407	4	1	2
1009	163	0	1	0	1	15	3	9	1	1	1	1	1	1	1	-0.0507534	3	1	2
1010	164	0	1	2	2	21	1	8	1	1	2	2	1	1	1	-0.559303	2	2	2
1010	164	0	1	0	1	21	1	8	1	1	2	2	1	1	1	-0.559303	2	2	2
1011	164	0	1	4	1	28	2	10	1	1	2	2	1	1	1	-0.276368	2	2	2
1011	164	0	2	1	1	23	2	10	1	1	2	2	1	1	1	-0.276368	2	2	2
1012	164	0	1	0	1	20	2	7	1	1	2	2	1	1	1	-0.00877209	3	2	2
1013	164	0	2	4	1	23	2	5	1	1	2	2	1	1	1	-0.773201	2	2	2
1014	164	0	1	4	1	31	1	5	1	1	2	2	1	1	1	0.533137	3	2	2
1015	164	0	2	2	1	20	2	7	1	1	2	2	1	1	1	1.23003	3	2	2
1015	164	0	2	0	1	20	2	7	1	1	2	2	1	1	1	1.23003	3	2	2
1016	164	1	1	4	2	23	2	5	1	1	2	2	2	1	1	-1.96002	1	2	2
1016	164	0	1	1	1	23	2	5	1	1	2	2	2	1	1	-1.96002	1	2	2
1017	164	0	1	4	1	27	2	7	1	2	1	3	1	1	1	1.22437	3	2	2
1018	164	1	1	1	1	23	2	7	1	1	1	1	1	1	1	1.22437	3	2	2
1019	165	0	1	1	1	24	1	2	1	1	1	1	1	1	2	-0.546687	2	1	1
1020	165	0	1	3	1	29	2	6	1	1	1	1	1	1	1	1.03406	3	1	1
1021	165	0	1	4	1	31	3	6	1	1	1	1	1	1	1	3.25216	4	1	1
1021	165	0	1	2	1	31	3	6	1	1	1	1	1	1	1	3.25216	4	1	1
1022	165	0	1	2	1	31	2	4	1	1	1	1	1	2	1	1.36439	3	1	1
1023	165	0	2	4	1	25	2	4	1	1	2	2	3	1	1	-0.0889195	3	1	1
1024	165	0	2	4	2	29	3	9	1	1	2	2	1	1	1	1.96634	4	1	1
1024	165	0	2	0	1	29	3	9	1	1	2	2	1	1	1	1.96634	4	1	1
1025	166	0	2	4	1	24	2	5	1	2	2	3	1	2	1	-0.0889195	3	2	2
1025	166	0	1	0	1	24	2	5	1	2	2	3	1	2	1	-0.0889195	3	2	2
1026	166	0	2	0	1	28	1	6	1	1	2	2	3	2	1	-3.156	1	2	2
1027	166	0	1	3	2	29	2	6	1	2	2	3	1	2	1	-0.559303	2	2	2
1028	166	0	1	4	1	36	1	8	1	2	2	3	1	2	1	0.211937	3	2	2
1029	166	0	2	2	1	21	3	7	1	1	2	2	1	2	1	0.00384383	3	2	2
1029	166	0	1	0	1	21	3	7	1	1	2	2	1	2	1	0.00384383	3	2	2
1030	166	0	2	2	2	21	2	7	1	1	2	2	1	1	1	0.679504	3	2	2
1030	166	0	1	0	1	21	2	7	1	1	2	2	1	1	1	0.679504	3	2	2
1031	166	0	2	4	2	27	1	8	1	1	2	2	1	2	1	-0.620878	2	2	2
1031	166	0	2	0	1	27	1	8	1	1	2	2	1	2	1	-0.620878	2	2	2
1032	167	0	2	0	1	28	2	5	1	1	2	2	1	1	1	1.9063	4	1	2
1033	167	0	1	2	1	21	3	4	1	1	1	1	1	1	1	2.07045	4	1	2
1034	167	0	2	3	1	29	2	5	1	1	1	1	1	1	1	1.91726	4	1	2
1035	167	0	2	2	2	21	2	4	1	1	1	1	1	1	1	1.23003	3	1	2
1036	167	0	2	2	2	27	2	4	1	1	1	1	1	1	1	0.137594	3	1	2
1037	167	0	1	2	1	25	3	5	1	1	1	1	1	1	1	0.607978	3	1	2
1038	167	0	1	2	1	20	3	7	1	1	1	1	1	1	1	1.08365	3	1	2
1038	167	1	1	0	1	20	3	7	1	1	1	1	1	1	1	1.08365	3	1	2
1039	167	0	1	4	1	28	2	6	1	1	1	1	1	1	1	1.44687	3	1	2
1040	168	0	2	4	1	56	1	3	1	1	1	1	1	1	1	0.607978	3	1	2
1041	168	0	2	3	1	33	1	5	1	1	1	1	1	1	1	0.96705	3	1	2
1042	168	0	1	3	2	33	2	4	1	1	2	2	1	2	1	0.142016	3	1	2
1043	168	0	1	3	1	23	2	6	1	1	1	1	1	1	1	1.18095	3	1	2
1044	168	0	1	3	1	29	2	8	1	1	1	1	1	1	1	2.45917	4	1	2
1045	169	0	1	3	1	28	2	7	1	1	1	1	1	1	1	1.01923	3	2	2
1046	169	1	1	2	1	28	1	3	1	1	1	1	1	1	1	0.137594	3	2	2
1047	169	0	2	1	1	25	2	4	1	1	2	2	1	1	1	-1.27573	2	2	2
1048	169	0	2	2	1	19	1	4	1	2	2	3	3	1	1	-1.96002	1	2	2
1049	169	0	1	4	2	30	1	5	2	2	2	4	1	1	1	0.828825	3	2	2
1050	169	0	1	4	1	27	1	7	1	1	1	1	1	1	1	1.14989	3	2	2
1050	169	0	2	2	1	27	1	7	1	1	1	1	1	1	1	1.14989	3	2	2
1051	169	0	1	2	1	32	1	4	1	1	1	1	1	1	1	-1.96002	1	2	2
1052	170	0	1	3	1	30	2	7	1	1	1	1	1	1	1	-1.66083	2	2	2
1052	170	0	1	0	1	30	2	7	1	1	1	1	1	1	1	-1.66083	2	2	2
1053	170	0	2	4	1	20	3	4	1	1	2	2	3	1	1	-0.782911	2	2	2
1053	170	0	1	2	1	20	3	4	1	1	2	2	3	1	1	-0.782911	2	2	2
1054	170	0	2	0	1	20	1	8	1	1	1	1	1	1	1	1.46631	3	2	2
1054	170	0	1	1	1	18	3	8	1	1	1	1	1	1	1	1.46631	3	2	2
1055	170	0	2	4	2	40	1	8	1	1	2	2	1	1	2	0.557234	3	2	2
1055	170	0	2	2	1	20	2	8	1	1	2	2	1	1	2	0.557234	3	2	2
1055	170	0	2	2	2	20	2	8	1	1	2	2	1	1	2	0.557234	3	2	2
1056	170	0	1	4	2	26	1	6	1	1	1	1	1	1	1	-1.46719	2	2	2
1056	170	0	2	2	1	26	1	6	1	1	1	1	1	1	1	-1.46719	2	2	2
1056	170	0	2	0	1	26	1	6	1	1	1	1	1	1	1	-1.46719	2	2	2
1057	170	0	1	4	1	31	1	5	1	1	2	2	1	1	1	-2.15365	1	2	2
1058	170	1	1	4	1	34	1	7	1	1	1	1	1	2	1	3.04809	4	2	2
1059	170	0	2	3	1	35	1	9	1	1	2	2	1	1	1	2.34256	4	2	2
1060	170	1	2	0	1	18	3	11	1	1	2	2	1	1	1	-1.93976	2	2	2
1061	170	1	2	4	1	23	1	5	1	1	1	1	1	1	1	-0.0618692	3	2	2
1061	170	1	2	3	2	23	1	5	1	1	1	1	1	1	1	-0.0618692	3	2	2
1061	170	1	2	2	2	23	1	5	1	1	1	1	1	1	1	-0.0618692	3	2	2
1062	171	0	1	1	1	37	3	6	1	1	1	1	1	1	1	3.02361	4	1	1
1063	171	0	1	2	1	20	3	4	1	2	2	3	1	1	1	-1.27573	2	1	1
1064	171	0	2	1	1	28	3	8	1	1	1	1	1	1	1	1.45448	3	1	1
1065	171	0	2	3	1	20	2	6	1	1	1	1	1	2	1	2.09055	4	1	1
1065	171	0	1	1	2	20	2	6	1	1	1	1	1	2	1	2.09055	4	1	1
1066	171	0	2	3	1	26	3	4	1	1	2	2	1	1	1	-0.0889195	3	1	1
1067	171	0	2	0	1	29	3	5	1	1	1	1	1	1	1	1.86122	4	1	1
1068	171	1	2	0	1	35	3	4	1	1	1	1	1	1	1	2.09055	4	1	1
1069	171	0	2	2	1	23	3	4	1	1	1	1	1	1	1	2.67754	4	1	1
1069	171	0	1	1	1	23	3	4	1	1	1	1	1	1	1	2.67754	4	1	1
1070	172	0	1	4	1	22	2	6	1	1	1	1	1	1	1	1.20082	3	2	2
1070	172	0	1	0	1	22	2	6	1	1	1	1	1	1	1	1.20082	3	2	2
1071	172	0	2	3	1	31	2	3	1	1	1	1	1	1	1	0.461611	3	2	2
1072	172	0	1	1	1	19	2	4	1	1	1	1	1	1	1	-1.15051	2	2	2
1073	172	0	1	4	2	42	2	3	1	1	1	1	1	1	1	0.336387	3	2	2
1074	172	0	2	4	1	27	2	6	1	1	2	2	1	1	1	1.14989	3	2	2
1075	172	0	2	3	1	20	2	5	1	1	1	1	1	1	1	-0.725203	2	2	2
1076	172	0	1	4	1	34	1	4	1	1	2	2	1	1	1	0.562901	3	2	2
1077	172	0	1	3	2	29	1	3	1	1	1	1	1	2	1	-1.46937	2	2	2
1078	172	0	2	3	2	20	1	4	1	2	2	3	3	2	1	-2.62404	1	2	2
1079	172	1	2	1	2	19	1	5	2	2	2	4	3	1	1	-2.62404	1	2	2
1080	172	0	1	3	2	38	1	4	2	2	2	4	3	2	1	-2.62404	1	2	2
1081	172	0	2	3	2	29	2	4	1	1	2	2	3	2	1	-2.62404	1	2	2
1082	172	0	2	2	2	20	1	7	1	1	1	1	3	1	1	-2.08213	1	2	2
1082	172	1	1	0	1	20	1	7	1	1	1	1	3	1	1	-2.08213	1	2	2
1083	173	1	1	2	1	22	2	7	1	1	1	1	1	1	1	1.50444	3	2	2
1084	173	0	2	0	1	35	2	4	1	1	1	1	1	1	2	3.12528	4	2	2
1085	173	0	1	3	1	21	2	3	1	1	1	1	1	1	2	2.29905	4	2	2
1086	173	0	1	2	1	36	1	4	2	2	2	4	3	1	2	0.137594	3	2	2
1087	173	0	1	3	1	25	2	5	1	1	1	1	1	1	1	1.71705	4	2	2
1088	173	0	1	2	1	20	2	6	1	1	1	1	1	1	1	2.67754	4	2	2
1089	173	0	2	2	1	34	3	3	1	1	1	1	1	1	2	2.09049	4	2	2
1090	174	0	2	4	2	36	1	4	1	1	2	2	3	1	1	-2.49197	1	2	2
1091	174	0	1	3	2	36	1	14	1	2	1	3	1	1	1	-0.133996	2	2	2
1092	174	0	1	1	1	34	1	10	1	1	2	2	1	1	1	-0.133996	2	2	2
1093	174	0	1	4	2	27	1	6	1	1	2	2	1	1	1	-0.12138	3	2	2
1093	174	1	2	1	1	27	1	6	1	1	2	2	1	1	1	-0.12138	3	2	2
1094	174	0	1	3	1	31	1	6	1	1	2	2	3	1	2	-0.15353	2	2	2
1095	174	0	2	2	1	24	1	11	1	1	1	1	1	1	1	1.49596	3	2	2
1096	174	0	2	4	2	26	1	4	1	1	2	2	1	1	2	-0.552354	2	2	2
1096	174	0	2	2	1	26	1	4	1	1	2	2	1	1	2	-0.552354	2	2	2
1097	175	0	2	4	1	28	1	7	2	2	2	4	3	2	1	-1.75152	2	2	2
1097	175	0	2	2	2	28	1	7	2	2	2	4	3	2	1	-1.75152	2	2	2
1098	175	1	2	4	2	26	1	8	1	1	2	2	1	2	1	-1.15051	2	2	2
1098	175	0	1	1	1	26	1	8	1	1	2	2	1	2	1	-1.15051	2	2	2
1099	175	0	1	3	2	27	1	5	2	2	2	4	3	2	1	-1.26312	2	2	2
1099	175	0	1	1	1	27	1	5	2	2	2	4	3	2	1	-1.26312	2	2	2
1100	175	0	1	1	1	21	1	8	1	1	1	1	1	2	1	-0.0173936	3	2	2
1101	175	0	1	1	1	65	1	3	1	1	2	2	3	2	1	0.316854	3	2	2
1102	175	0	1	2	2	18	2	5	1	1	1	1	3	2	1	-1.96002	1	2	2
1102	175	0	2	0	1	18	2	5	1	1	1	1	3	2	1	-1.96002	1	2	2
1103	175	0	2	3	1	21	1	5	1	1	1	1	3	2	1	-1.96002	1	2	2
1103	175	0	2	1	1	21	1	5	1	1	1	1	3	2	1	-1.96002	1	2	2
1104	175	0	2	1	1	23	1	6	2	2	2	4	3	2	1	-1.96002	1	2	2
1105	175	0	2	2	1	22	2	9	1	1	2	2	1	2	2	-0.133996	2	2	2
1105	175	0	1	1	2	22	2	9	1	1	2	2	1	2	2	-0.133996	2	2	2
1106	175	1	1	2	2	22	2	6	1	1	2	2	3	2	1	-1.96002	1	2	2
1107	175	0	1	2	1	21	1	3	2	2	2	4	3	2	2	-3.156	1	2	2
1108	176	0	2	0	1	25	2	4	1	1	1	1	1	1	1	-1.80769	2	1	2
1109	176	0	2	0	1	24	2	6	1	1	1	1	1	1	1	0.137594	3	1	2
1110	176	0	1	2	1	21	3	5	1	1	1	1	1	1	1	1.01923	3	1	2
1111	176	1	2	4	2	23	2	4	2	2	2	4	1	1	1	0.137594	3	1	2
1112	176	1	1	3	1	22	1	7	1	1	1	1	3	1	2	-2.08213	1	1	2
1113	177	0	1	3	1	33	1	5	1	1	2	2	3	2	1	-1.29288	2	1	2
1114	177	0	2	2	2	26	1	4	1	2	2	3	3	2	1	-2.62404	1	1	2
1115	177	0	1	4	2	22	1	6	1	2	2	3	3	2	1	-2.08213	1	1	2
1115	177	0	1	1	2	22	1	6	1	2	2	3	3	2	1	-2.08213	1	1	2
1116	177	0	2	3	1	30	1	8	1	1	2	2	3	2	1	-3.156	1	1	2
1116	177	1	2	0	1	30	1	8	1	1	2	2	3	2	1	-3.156	1	1	2
1117	177	0	2	4	1	29	1	5	1	1	2	2	3	2	1	-3.156	1	1	2
1118	177	0	2	3	2	22	1	6	1	2	2	3	3	2	1	-2.62404	1	1	2
1118	177	0	1	1	1	22	1	6	1	2	2	3	3	2	1	-2.62404	1	1	2
1119	177	0	2	2	1	29	1	6	1	1	1	1	3	1	1	-2.15365	1	1	2
1120	177	0	2	4	1	28	1	5	1	1	1	1	3	1	1	-3.156	1	1	2
1121	178	0	2	4	1	22	2	6	1	1	1	1	3	1	1	-1.61174	2	0	2
1121	178	0	2	2	1	22	2	6	1	1	1	1	3	1	1	-1.61174	2	0	2
1122	178	0	1	2	2	26	1	8	1	1	2	2	3	1	1	-2.62404	1	0	2
1122	178	0	1	0	1	26	1	8	1	1	2	2	3	1	1	-2.62404	1	0	2
1122	178	0	1	1	1	22	1	8	1	1	2	2	3	1	1	-2.62404	1	0	2
1123	178	0	1	4	2	25	1	8	1	1	1	1	3	1	1	-2.62404	1	0	2
1123	178	0	2	3	1	25	1	8	1	1	1	1	3	1	1	-2.62404	1	0	2
1124	178	0	2	1	1	35	1	7	1	1	2	2	3	2	1	-2.62404	1	0	2
1125	178	0	1	1	1	19	1	9	1	1	2	2	3	1	1	-2.19873	1	0	2
1126	178	0	1	0	1	35	1	6	1	1	2	2	3	2	2	-2.62404	1	0	2
1127	178	0	1	3	1	18	1	5	1	1	2	2	3	1	1	-2.62404	1	0	2
1128	178	0	2	3	1	38	1	8	1	1	2	2	3	2	1	-2.62404	1	0	2
1129	178	0	1	4	2	34	1	6	1	1	2	2	3	2	2	-2.62404	1	0	2
1129	178	0	2	2	1	34	1	6	1	1	2	2	3	2	2	-2.62404	1	0	2
1130	178	0	2	3	2	25	1	10	1	1	2	2	3	1	1	-2.08213	1	0	2
1131	179	0	2	0	1	19	1	4	1	1	2	2	1	1	1	-1.20361	2	1	2
1132	179	0	2	2	1	21	1	3	1	1	2	2	3	2	1	-1.53471	2	1	2
1133	179	0	2	4	1	46	1	9	1	1	2	2	1	2	1	-1.53471	2	1	2
1134	179	0	1	4	1	53	1	4	1	1	2	2	3	2	1	-3.156	1	1	2
1135	180	0	2	1	1	18	2	4	1	1	1	1	1	1	1	-0.0173936	3	1	2
1136	180	0	1	2	1	18	2	6	1	1	1	1	1	1	1	-0.559303	2	1	2
1137	180	0	2	1	1	18	2	5	1	1	1	1	1	1	1	-1.96002	1	1	2
1138	180	0	2	1	1	26	2	5	1	1	2	2	1	1	1	1.57519	3	1	2
1139	180	0	1	0	1	23	1	3	1	1	2	2	3	2	1	-2.08213	1	1	2
1140	181	0	2	4	1	36	1	4	1	1	1	1	1	1	1	-1.48963	2	1	2
1141	181	0	1	2	1	21	2	4	1	1	1	1	1	1	2	-3.156	1	1	2
1141	181	0	1	0	1	21	2	4	1	1	1	1	1	1	2	-3.156	1	1	2
1142	181	0	1	0	1	21	2	5	1	1	2	2	3	1	2	-3.156	1	1	2
1143	181	0	1	1	1	27	1	4	1	1	2	2	1	1	1	-1.27573	2	1	2
1144	181	0	2	3	1	23	1	8	1	1	1	1	1	1	1	-0.308518	2	1	2
1144	181	0	2	0	1	23	1	8	1	1	1	1	1	1	1	-0.308518	2	1	2
1145	181	0	2	3	1	39	1	4	1	1	2	2	1	1	1	0.562901	3	1	2
1146	181	0	1	2	1	22	1	8	1	1	2	2	1	1	1	-1.96002	1	1	2
1146	181	0	2	0	1	22	1	8	1	1	2	2	1	1	1	-1.96002	1	1	2
1147	181	0	1	2	2	25	1	4	1	1	2	2	1	1	1	-1.96002	1	1	2
1148	182	0	1	4	2	26	1	5	1	1	2	2	1	1	1	-3.156	1	2	2
1149	182	0	2	3	1	25	2	8	1	1	1	1	3	1	1	-1.96002	1	2	2
1149	182	0	2	1	1	25	2	8	1	1	1	1	3	1	1	-1.96002	1	2	2
1150	182	1	1	3	2	22	1	7	1	1	2	2	3	1	1	-2.62404	1	2	2
1150	182	0	1	1	2	22	1	7	1	1	2	2	3	1	1	-2.62404	1	2	2
1151	182	0	1	4	2	43	1	3	1	1	2	2	3	2	1	-2.62404	1	2	2
1152	182	0	2	3	1	25	1	4	1	1	2	2	3	2	1	-1.86763	2	2	2
1152	182	0	2	1	1	25	1	4	1	1	2	2	3	2	1	-1.86763	2	2	2
1153	182	0	1	2	1	19	1	5	1	1	2	2	3	2	1	-2.13122	1	2	2
1153	182	0	1	1	1	19	1	5	1	1	2	2	3	2	1	-2.13122	1	2	2
1154	182	0	2	1	1	20	1	4	1	1	1	1	3	2	1	-3.156	1	2	2
1155	183	0	1	1	1	43	1	6	2	2	2	4	3	2	1	-1.41811	2	1	2
1156	183	0	1	2	2	23	1	7	2	2	2	4	3	2	1	-2.62404	1	1	2
1157	183	0	1	3	2	25	2	7	1	1	2	2	3	1	1	-1.06432	2	1	2
1158	183	0	2	1	2	16	2	6	1	1	2	2	3	1	2	-2.62404	1	1	2
1159	183	0	1	4	2	29	1	5	2	2	2	4	3	2	1	-3.156	1	1	2
1160	184	0	2	4	2	50	1	7	1	1	2	2	1	1	2	-1.96002	1	1	2
1161	184	0	2	3	2	50	1	7	1	1	1	1	1	2	1	-0.850427	2	1	2
1162	184	0	2	2	2	21	2	4	1	1	1	1	1	2	1	-1.53471	2	1	2
1162	184	0	1	0	1	21	2	4	1	1	1	1	1	2	1	-1.53471	2	1	2
1163	184	0	1	4	1	24	2	5	1	1	1	1	1	1	1	-1.83479	2	1	2
1164	184	0	1	0	1	29	2	6	1	1	2	2	1	1	1	-1.82484	2	1	2
1165	184	0	2	0	2	38	1	6	1	1	2	2	1	2	1	-0.133996	2	1	2
1166	184	0	2	1	2	28	2	7	1	1	1	1	1	1	1	-1.27573	2	1	2
1167	184	0	2	0	2	30	3	9	1	1	1	1	1	1	1	-0.773201	2	1	2
1168	185	0	2	2	1	24	3	3	1	1	1	1	1	1	1	-0.733824	2	1	2
1169	185	0	1	2	1	29	2	6	1	1	2	2	3	2	1	-1.27573	2	1	2
1169	185	0	2	0	1	29	2	6	1	1	2	2	3	2	1	-1.27573	2	1	2
1170	185	0	1	3	1	32	1	7	1	1	2	2	3	2	2	-3.156	1	1	2
1170	185	0	2	0	1	32	1	7	1	1	2	2	3	2	2	-3.156	1	1	2
1171	185	0	2	2	1	26	2	5	1	1	1	1	1	1	2	-1.2738	2	1	2
1172	185	0	1	4	1	26	3	3	1	1	2	2	1	1	1	-1.15051	2	1	2
1173	186	0	2	3	2	54	2	6	1	1	2	2	1	1	1	-0.263441	2	0	2
1174	186	0	1	0	2	24	3	6	1	1	2	2	1	1	1	-0.00477764	3	0	2
1175	186	0	1	1	2	25	2	6	1	1	1	1	1	1	2	-2.43957	1	0	2
1176	186	0	2	3	1	37	2	5	1	1	1	1	1	1	1	-1.36441	2	0	2
1177	187	0	1	2	1	28	2	5	1	1	2	2	1	1	1	-3.156	1	1	2
1178	187	1	1	4	1	41	1	9	1	1	1	1	1	1	1	-0.276368	2	1	2
1179	187	0	1	4	1	28	1	5	1	1	2	2	1	2	1	-1.24358	2	1	2
1180	187	0	1	4	1	29	1	5	1	1	2	2	3	2	1	-0.133996	2	1	2
1180	187	0	2	2	1	29	1	5	1	1	2	2	3	2	1	-0.133996	2	1	2
1181	187	0	1	3	1	32	1	14	1	1	2	2	1	1	1	-0.0104443	3	1	2
1181	187	0	1	3	1	31	1	14	1	1	2	2	1	1	1	-0.0104443	3	1	2
1182	187	1	1	1	1	43	1	6	1	1	2	2	1	1	2	-0.549352	2	1	2
1183	187	0	2	3	1	27	2	6	1	1	1	1	1	1	1	-2.62404	1	1	2
1184	188	0	2	3	2	25	2	6	1	1	2	2	3	2	2	-3.156	1	2	2
1184	188	1	1	3	2	25	2	6	1	1	2	2	3	2	2	-3.156	1	2	2
1185	188	0	1	2	1	47	1	4	1	1	1	1	1	1	1	-2.62404	1	2	2
1186	188	0	1	4	1	35	1	7	1	1	1	1	1	1	1	-1.29288	2	2	2
1186	188	0	2	3	1	35	1	7	1	1	1	1	1	1	1	-1.29288	2	2	2
1186	188	0	1	0	1	35	1	7	1	1	1	1	1	1	1	-1.29288	2	2	2
1187	188	0	1	4	2	55	1	5	1	1	2	2	1	1	2	-1.53471	2	2	2
1188	188	0	1	0	1	32	1	4	1	1	2	2	1	1	2	-1.8528	2	2	2
1189	188	0	1	3	1	37	1	5	1	1	1	1	3	2	2	-3.156	1	2	2
1190	188	0	1	0	1	18	1	7	1	1	2	2	3	2	1	-3.156	1	2	2
1191	189	0	2	3	1	38	2	6	1	1	1	1	1	1	1	-2.68561	1	1	2
1191	189	0	2	1	1	38	2	6	1	1	1	1	1	1	1	-2.68561	1	1	2
1192	189	0	1	4	1	50	1	5	1	1	2	2	1	1	1	-2.08213	1	1	2
1193	189	0	2	3	1	36	2	7	1	1	1	1	3	1	1	-2.49197	1	1	2
1193	189	0	2	2	1	36	2	7	1	1	1	1	3	1	1	-2.49197	1	1	2
1194	189	0	1	3	1	41	2	7	1	1	1	1	1	1	1	-2.02159	1	1	2
1195	189	0	1	1	1	37	1	6	1	1	2	2	1	2	2	-1.96002	1	1	2
1196	190	0	2	3	1	22	2	5	1	1	1	1	1	1	1	-2.62404	1	2	1
1197	190	0	2	0	1	22	3	6	1	1	1	1	1	1	1	-0.837811	2	2	1
1198	190	0	1	3	1	50	3	4	1	1	1	1	1	1	2	-0.818278	2	2	1
1199	190	0	2	4	1	23	3	3	1	1	1	1	1	1	1	0.894003	3	2	1
1200	190	0	1	3	2	50	1	5	1	1	1	1	1	1	1	-0.516478	2	2	1
1201	190	0	2	3	1	28	3	6	1	1	1	1	1	1	1	1.43591	3	2	1
1202	190	0	1	4	2	24	3	8	1	1	2	2	1	1	1	0.197106	3	2	1
1202	190	0	2	1	1	24	3	8	1	1	2	2	1	1	1	0.197106	3	2	1
1203	191	0	2	1	1	23	3	7	1	1	2	2	1	1	1	-0.434079	2	1	2
1204	191	0	2	2	1	22	2	6	1	1	1	1	1	1	1	-1.96002	1	1	2
1204	191	0	1	1	1	22	2	6	1	1	1	1	1	1	1	-1.96002	1	1	2
1205	191	0	2	3	1	43	1	6	1	1	2	2	1	1	1	-1.96002	1	1	2
1206	191	0	1	3	1	31	1	5	1	1	2	2	3	2	1	-2.62404	1	1	2
1207	191	0	2	4	1	24	2	3	1	1	2	2	3	1	1	-1.96002	1	1	2
1208	191	0	1	4	1	26	2	6	1	1	2	2	1	1	1	-1.96002	1	1	2
1209	192	0	2	0	1	26	2	5	1	1	2	2	1	1	1	-1.53471	2	0	2
1210	192	0	2	3	1	38	1	6	1	1	1	1	1	1	1	-2.62404	1	0	2
1211	192	0	2	2	1	20	3	7	1	1	1	1	1	1	1	-2.19873	1	0	2
1212	192	0	1	3	1	37	1	6	1	1	1	1	1	1	1	-3.156	1	0	2
1213	192	0	1	3	1	25	2	3	1	1	2	2	1	1	2	-3.156	1	0	2
1214	192	0	2	1	1	28	2	7	1	1	2	2	1	1	1	-1.96002	1	0	2
1215	193	0	2	4	1	25	1	4	1	1	2	2	3	2	2	-2.62404	1	0	2
1216	193	0	2	4	1	24	2	9	1	1	2	2	1	2	1	-1.53471	2	0	2
1217	193	1	1	3	2	22	2	4	1	2	2	3	3	2	1	-3.156	1	0	2
1218	193	1	2	2	1	21	3	6	1	1	2	2	1	2	2	-0.792734	2	0	2
1219	193	0	1	4	2	27	1	4	1	2	2	3	3	2	2	-3.156	1	0	2
1220	193	1	2	4	2	27	3	6	1	2	2	3	3	2	1	-3.156	1	0	2
1221	193	0	2	3	1	33	1	4	1	2	2	3	3	2	1	-0.850427	2	0	2
1222	193	0	2	2	1	47	1	5	1	1	1	1	1	2	1	-1.96002	1	0	2
1223	194	0	2	2	1	27	3	5	1	1	1	1	1	1	1	-1.53471	2	1	2
1224	194	0	1	0	1	27	2	5	1	1	2	2	1	1	1	-1.96002	1	1	2
1225	194	0	1	3	1	22	3	6	1	1	2	2	1	1	1	-0.850427	2	1	2
1225	194	0	1	0	1	22	3	6	1	1	2	2	1	1	1	-0.850427	2	1	2
1226	194	0	1	1	1	29	2	14	1	1	1	1	1	1	1	-1.48963	2	1	2
1226	194	0	2	2	1	22	3	14	1	1	1	1	1	1	1	-1.48963	2	1	2
1226	194	0	1	0	1	22	3	14	1	1	1	1	1	1	1	-1.48963	2	1	2
1227	194	0	2	4	1	27	3	3	1	1	1	1	1	1	1	-0.0664802	3	1	2
1228	194	0	2	3	1	28	1	6	1	1	2	2	3	2	1	-1.53471	2	1	2
1229	194	0	2	4	2	26	3	8	1	1	1	1	1	1	1	-2.62404	1	1	2
1229	194	0	1	1	1	26	3	8	1	1	1	1	1	1	1	-2.62404	1	1	2
1230	195	0	2	0	1	28	3	6	1	1	1	1	1	1	1	0.679504	3	1	1
1231	195	0	1	4	1	31	2	3	1	1	1	1	1	1	1	0.607978	3	1	1
1232	195	0	1	2	1	37	3	4	1	1	1	1	1	1	2	1.31931	3	1	1
1233	195	1	2	3	2	28	3	3	1	1	1	1	1	1	1	3.10284	4	1	1
1234	195	0	2	0	1	26	3	6	1	1	1	1	1	1	1	2.67754	4	1	1
1235	195	0	2	2	1	34	3	5	1	1	1	1	1	1	2	4.64275	4	1	1
1236	195	0	1	1	1	22	3	7	1	1	1	1	1	1	1	4.21744	4	1	1
1236	195	1	1	0	1	25	3	7	1	1	1	1	1	1	1	4.21744	4	1	1
1237	195	0	1	0	1	21	3	5	1	1	1	1	1	1	2	2.45869	4	1	1
1238	196	0	2	3	1	30	3	11	1	1	1	1	1	1	2	2.89838	4	1	1
1239	196	0	2	2	1	30	2	5	1	1	1	1	1	1	1	1.31931	3	1	1
1240	196	0	2	4	1	20	3	11	1	1	1	1	1	1	1	3.58626	4	1	1
1240	196	0	1	2	1	20	3	11	1	1	1	1	1	1	1	3.58626	4	1	1
1240	196	0	1	0	1	20	3	11	1	1	1	1	1	1	1	3.58626	4	1	1
1241	196	0	2	0	1	22	1	12	1	1	1	1	1	1	2	1.78969	4	1	1
1241	196	0	1	3	1	23	1	12	1	1	1	1	1	1	2	1.78969	4	1	1
1241	196	0	2	1	1	23	1	12	1	1	1	1	1	1	2	1.78969	4	1	1
1242	196	0	1	4	1	22	3	6	1	1	1	1	1	1	1	0.954049	3	1	1
1242	196	0	1	2	1	22	3	6	1	1	1	1	1	1	1	0.954049	3	1	1
1242	196	0	2	0	1	22	3	6	1	1	1	1	1	1	1	0.954049	3	1	1
1243	196	0	1	4	1	28	2	11	1	1	2	2	1	1	2	-0.549352	2	1	1
1244	196	0	2	3	1	38	2	6	1	1	1	1	1	1	1	2.97375	4	1	1
1245	196	0	1	4	1	33	3	4	1	1	1	1	1	1	2	2.89838	4	1	1
1246	196	0	2	2	1	36	2	7	1	1	1	1	1	1	2	3.74706	4	1	1
1247	196	0	2	1	2	34	3	4	2	2	2	4	1	1	1	-0.0763035	3	1	1
1248	196	0	2	3	1	29	3	8	1	1	1	1	1	1	2	2.14197	4	1	1
1249	197	0	1	1	2	35	3	5	1	1	1	1	1	1	1	2.67754	4	0	1
1250	197	1	1	4	1	28	3	5	1	1	1	1	1	1	2	1.37922	3	0	1
1250	197	1	2	2	1	28	3	5	1	1	1	1	1	1	2	1.37922	3	0	1
1251	197	0	2	3	1	32	3	5	1	1	1	1	1	1	2	3.79407	4	0	1
1252	197	0	2	1	1	34	3	6	1	1	1	1	1	1	1	3.79407	4	0	1
1253	197	0	2	2	1	28	2	6	1	1	1	1	1	1	2	2.35404	4	0	1
1254	198	0	2	1	1	28	3	6	1	1	1	1	1	1	1	2.89838	4	1	1
1255	198	0	1	2	1	27	3	6	1	1	1	1	1	1	1	3.59567	4	1	1
1255	198	0	1	1	2	27	3	6	1	1	1	1	1	1	1	3.59567	4	1	1
1256	198	1	1	4	1	35	3	4	1	1	1	1	1	1	2	3.25216	4	1	1
1256	198	1	2	0	2	35	3	4	1	1	1	1	1	1	2	3.25216	4	1	1
1257	198	0	1	3	1	28	3	8	1	1	1	1	1	1	1	1.27511	3	1	1
1258	198	0	2	2	1	39	2	4	1	2	1	3	1	1	2	1.72452	4	1	1
1259	199	0	1	2	1	30	3	3	1	1	1	1	1	1	2	3.20515	4	1	1
1260	199	0	2	3	1	36	1	5	1	1	1	1	1	1	1	1.92975	4	1	1
1260	199	0	1	2	1	36	1	5	1	1	1	1	1	1	1	1.92975	4	1	1
1261	199	0	2	1	1	39	3	4	1	1	1	1	1	1	1	4.17237	4	1	1
1262	199	0	2	4	1	33	3	4	1	1	1	1	1	1	2	-0.492117	2	1	1
1263	199	0	2	4	1	26	3	2	1	1	1	1	1	1	2	2.63246	4	1	1
1264	199	0	2	0	1	33	3	5	1	1	1	1	1	1	1	3.79407	4	1	1
1265	199	0	1	2	2	27	3	3	1	1	1	1	1	1	1	0.894003	3	1	1
1266	199	0	1	4	1	27	3	6	1	1	1	1	1	1	2	3.52621	4	1	1
1266	199	0	1	1	1	27	3	6	1	1	1	1	1	1	2	3.52621	4	1	1
1267	199	0	2	2	1	26	3	4	1	1	1	1	1	1	2	3.36877	4	1	1
1268	200	0	2	1	1	36	1	6	2	2	2	4	1	1	1	1.03328	3	1	1
1269	200	0	1	3	1	37	3	5	1	1	1	1	1	1	1	-1.15968	2	1	1
1269	200	0	2	1	1	37	3	5	1	1	1	1	1	1	1	-1.15968	2	1	1
1270	200	0	1	2	1	31	3	5	1	1	1	1	1	1	1	3.79407	4	1	1
1270	200	0	2	1	1	31	3	5	1	1	1	1	1	1	1	3.79407	4	1	1
1271	200	0	1	4	1	51	3	5	1	1	2	2	1	1	1	0.562901	3	1	1
1272	200	0	2	3	1	26	3	4	1	1	1	1	1	1	1	0.894003	3	1	1
1273	200	0	1	1	2	33	2	5	1	1	2	2	1	1	1	0.607978	3	1	1
1274	200	0	1	3	1	22	2	5	1	1	1	1	1	1	1	-0.559303	2	1	1
1275	200	1	1	0	1	25	3	3	1	1	1	1	1	1	2	1.66524	3	1	1
1276	201	0	1	3	1	22	2	6	1	2	2	3	1	1	1	-1.83479	2	2	2
1276	201	0	1	0	1	22	2	6	1	2	2	3	1	1	1	-1.83479	2	2	2
1277	201	0	2	2	1	24	2	6	1	1	2	2	1	1	1	-2.49881	1	2	2
1277	201	0	1	0	1	24	2	6	1	1	2	2	1	1	1	-2.49881	1	2	2
1278	201	0	1	1	1	32	2	6	1	2	2	3	1	1	1	-1.96002	1	2	2
1279	201	0	1	1	1	27	2	6	1	2	2	3	1	1	2	-3.156	1	2	2
1280	201	0	1	4	2	24	2	5	1	1	2	2	1	1	1	-2.62404	1	2	2
1280	201	0	1	0	1	24	2	5	1	1	2	2	1	1	1	-2.62404	1	2	2
1281	201	0	2	0	1	27	3	3	1	1	2	2	3	1	1	-2.62404	1	2	2
1282	202	0	1	4	2	33	1	4	1	1	2	2	2	1	1	-1.06432	2	0	2
1283	202	0	2	1	1	18	3	6	1	1	2	2	1	1	1	-0.784303	2	0	2
1284	202	0	1	2	1	35	2	5	1	2	2	3	1	1	1	-1.75152	2	0	2
1285	202	0	1	4	1	37	1	5	1	1	2	2	2	1	1	-2.55	1	0	2
1286	202	0	2	2	1	20	3	5	1	1	2	2	1	1	1	-1.53471	2	0	2
1286	202	0	2	1	1	20	3	5	1	1	2	2	1	1	1	-1.53471	2	0	2
1287	202	0	1	2	1	23	3	4	1	1	2	2	1	1	2	-2.07351	1	0	2
1287	202	0	1	1	1	23	3	4	1	1	2	2	1	1	2	-2.07351	1	0	2
1288	202	0	1	2	1	29	1	6	1	1	2	2	1	1	1	0.211937	3	0	2
1289	203	0	2	1	1	24	2	3	1	1	2	2	1	1	1	1.86122	4	1	2
1290	203	0	1	3	1	32	2	4	2	2	2	4	2	1	1	-3.156	1	1	2
1291	203	0	1	2	1	43	1	8	1	1	1	1	1	2	1	2.6348	4	1	2
1291	203	0	1	3	1	19	3	8	1	1	1	1	1	2	1	2.6348	4	1	2
1291	203	0	1	1	1	19	3	8	1	1	1	1	1	2	1	2.6348	4	1	2
1292	203	0	2	4	1	25	3	3	1	1	1	1	1	1	1	1.86122	4	1	2
1293	203	0	1	2	1	24	2	7	2	2	2	4	1	1	1	0.461611	3	1	2
1293	203	0	1	0	1	24	2	7	2	2	2	4	1	1	1	0.461611	3	1	2
1294	203	1	2	4	1	54	2	7	1	1	1	1	1	1	1	1.72041	4	1	2
1295	203	0	2	1	1	22	2	7	2	2	2	4	1	1	2	-0.15353	2	1	2
1296	203	0	1	1	1	24	2	5	1	1	1	1	1	1	1	-0.487176	2	1	2
1297	204	0	1	3	1	21	1	4	1	1	2	2	1	1	2	-1.77554	2	2	2
1298	204	0	2	4	2	37	1	8	1	1	2	2	3	2	2	-2.62404	1	2	2
1298	204	0	1	0	1	37	1	8	1	1	2	2	3	2	2	-2.62404	1	2	2
1299	204	0	1	4	1	30	2	8	1	1	2	2	3	1	1	-1.53471	2	2	2
1299	204	1	2	2	1	30	2	8	1	1	2	2	3	1	1	-1.53471	2	2	2
1299	204	0	2	0	1	30	2	8	1	1	2	2	3	1	1	-1.53471	2	2	2
1300	204	1	2	3	2	22	1	4	1	1	2	2	2	2	1	-1.92714	2	2	2
1301	204	0	1	0	2	35	1	11	1	1	2	2	3	2	1	-2.62404	1	2	2
1302	204	0	1	0	1	17	3	6	1	1	2	2	3	1	1	-1.96002	1	2	2
1303	204	0	1	4	2	22	2	4	1	1	2	2	1	1	1	-3.156	1	2	2
1303	204	1	1	0	1	22	2	4	1	1	2	2	1	1	1	-3.156	1	2	2
1304	204	0	2	4	1	24	2	6	1	1	2	2	1	2	1	-2.49197	1	2	2
1304	204	0	2	1	1	24	2	6	1	1	2	2	1	2	1	-2.49197	1	2	2
1305	204	0	2	1	1	24	3	3	1	1	1	1	3	1	1	-0.552354	2	2	2
1306	204	1	1	2	2	28	1	5	1	1	2	2	1	1	1	-1.38239	2	2	2
1307	205	0	2	3	1	21	2	7	1	1	2	2	1	1	1	-1.92714	2	2	2
1307	205	0	2	1	1	21	2	7	1	1	2	2	1	1	1	-1.92714	2	2	2
1308	205	0	2	3	2	29	2	6	1	1	2	2	3	1	1	-0.837811	2	2	2
1309	205	0	1	2	1	23	2	6	1	1	2	2	3	1	2	-3.156	1	2	2
1310	205	0	2	3	1	31	2	5	1	1	2	2	1	1	1	-1.48963	2	2	2
1311	205	0	2	0	1	23	1	5	2	2	2	4	2	1	1	-2.49197	1	2	2
1312	205	1	1	0	1	21	3	11	1	1	2	2	2	1	1	-0.0104443	3	2	2
1312	205	1	2	3	2	67	1	11	1	1	2	2	2	1	1	-0.0104443	3	2	2
1313	205	0	2	3	2	40	1	6	1	2	2	3	1	1	2	-2.62404	1	2	2
1313	205	1	2	1	1	40	1	6	1	2	2	3	1	1	2	-2.62404	1	2	2
1314	205	0	1	4	1	23	3	5	1	1	2	2	1	1	1	-0.0763035	3	2	2
1315	206	0	1	4	2	28	2	5	1	1	1	1	1	1	2	-1.96002	1	1	2
1316	206	0	2	1	1	41	2	8	1	1	1	1	1	1	1	-1.26312	2	1	2
1317	206	0	2	0	1	18	3	9	1	1	2	2	2	1	1	-1.96002	1	1	2
1318	206	0	2	3	1	34	2	4	1	1	2	2	1	1	2	-2.62404	1	1	2
1319	206	0	2	1	2	18	3	8	1	1	2	2	3	1	1	-1.40948	2	1	2
1320	206	0	2	0	1	30	3	6	1	1	2	2	1	1	1	-0.992799	2	1	2
1321	206	0	1	1	1	30	2	4	1	1	2	2	1	1	2	-3.156	1	1	2
1322	206	0	2	0	1	35	2	5	1	1	2	2	1	1	1	-1.53471	2	1	2
1323	206	0	2	1	1	25	2	7	1	1	2	2	1	1	1	-0.843478	2	1	2
1323	206	0	2	0	1	25	2	7	1	1	2	2	1	1	1	-0.843478	2	1	2
1324	206	0	1	3	2	27	2	5	1	2	2	3	1	1	1	-1.53471	2	1	2
1325	207	0	1	1	1	19	3	5	1	1	2	2	1	1	1	2.8493	4	1	2
1326	207	0	1	4	2	29	3	4	1	1	1	1	1	1	1	1.17233	3	1	2
1327	207	1	1	1	1	21	3	5	1	1	2	2	1	1	1	0.605217	3	1	2
1328	208	0	1	2	1	21	3	8	1	1	1	1	1	1	1	-1.96002	1	2	2
1328	208	1	2	0	1	21	3	8	1	1	1	1	1	1	1	-1.96002	1	2	2
1329	208	1	2	0	1	22	3	7	1	1	2	2	1	1	1	-0.725203	2	2	2
1330	208	1	2	0	1	23	2	7	1	1	2	2	1	1	1	-1.41811	2	2	2
1331	208	0	2	4	1	29	2	5	1	1	2	2	1	1	1	-1.53471	2	2	2
1331	208	0	2	1	1	29	2	5	1	1	2	2	1	1	1	-1.53471	2	2	2
1332	208	0	1	2	2	42	1	5	1	1	2	2	1	1	1	-1.82484	2	2	2
1333	208	0	1	1	1	24	2	5	1	1	1	1	1	1	1	-1.53471	2	2	2
1333	208	0	2	0	2	24	2	5	1	1	1	1	1	1	1	-1.53471	2	2	2
1334	208	0	2	3	1	25	2	6	1	1	2	2	1	1	1	-0.6086	2	2	2
1335	209	1	2	1	1	20	3	7	1	1	2	2	1	1	1	-1.41811	2	1	2
1336	209	1	1	4	2	30	2	6	1	1	2	2	1	1	1	-0.850427	2	1	2
1337	209	0	1	2	1	21	3	5	1	1	2	2	1	2	2	-1.53471	2	1	2
1338	209	0	1	1	1	35	1	4	1	1	2	2	1	1	1	-1.38239	2	1	2
1339	209	0	1	1	1	31	2	4	1	1	2	2	1	1	1	-0.578836	2	1	2
1340	209	0	2	1	1	24	2	3	1	1	2	2	1	1	1	-2.49197	1	1	2
1341	209	0	1	1	1	28	2	4	1	1	2	2	1	1	1	-1.96002	1	1	2
1342	210	0	1	0	2	19	3	3	1	1	2	2	3	1	1	-1.96002	1	2	2
1343	210	0	1	3	2	31	2	4	1	1	2	2	2	1	1	-0.380044	2	2	2
1344	210	0	2	2	1	29	2	4	1	1	2	2	2	1	1	-0.850427	2	2	2
1345	210	0	1	3	2	27	2	4	1	1	1	1	1	1	1	-1.96002	1	2	2
1346	210	0	1	1	2	24	2	4	1	1	2	2	1	1	1	-1.27573	2	2	2
1347	211	0	1	3	1	25	3	7	1	1	2	2	1	1	1	0.0882974	3	2	1
1348	211	0	1	4	1	29	2	3	1	1	1	1	2	2	1	-1.27573	2	2	1
1349	211	0	1	4	2	24	1	5	2	2	2	4	3	1	2	-2.62404	1	2	1
1350	211	0	2	4	2	21	3	4	1	1	2	2	1	1	2	1.44508	3	2	1
1350	211	0	2	3	1	21	3	4	1	1	2	2	1	1	2	1.44508	3	2	1
1351	211	0	1	1	1	26	3	6	1	1	1	1	1	1	2	1.63548	3	2	1
1352	212	0	1	0	1	19	3	6	1	1	1	1	1	1	1	1.70042	4	1	1
1353	212	0	2	4	1	36	2	5	1	1	1	1	1	1	1	2.67754	4	1	1
1354	212	1	1	0	1	23	3	5	2	2	2	4	3	1	2	-2.19873	1	1	1
1355	212	0	1	0	1	27	2	4	2	2	2	4	1	1	1	-2.62404	1	1	1
1356	212	0	1	0	1	25	2	6	1	1	2	2	1	1	1	0.908834	3	1	1
1357	212	0	1	2	1	21	3	6	1	1	1	1	1	1	1	1.87605	4	1	1
1358	212	0	1	3	1	26	3	7	1	1	2	2	1	1	1	0.828825	3	1	1
1358	212	0	1	0	1	26	3	7	1	1	2	2	1	1	1	0.828825	3	1	1
1359	213	0	1	4	1	28	2	5	1	2	2	3	1	2	1	-1.96002	1	1	2
1360	213	0	1	1	1	28	2	4	1	1	2	2	3	1	1	-3.156	1	1	2
1361	213	0	2	3	1	29	3	5	1	1	2	2	1	1	1	-3.156	1	1	2
1362	213	0	1	4	1	24	2	6	1	1	2	2	1	1	2	-3.156	1	1	2
1362	213	0	2	1	1	24	2	6	1	1	2	2	1	1	2	-3.156	1	1	2
1363	213	1	1	2	1	41	2	6	1	2	2	3	3	2	1	-3.156	1	1	2
1364	213	0	2	2	1	67	1	3	1	2	2	3	3	1	1	-2.62404	1	1	2
1365	214	0	2	0	1	25	3	5	1	1	1	1	1	2	2	1.41933	3	2	2
1366	214	0	2	4	2	30	2	5	1	1	1	1	1	2	2	1.1008	3	2	2
1366	214	0	1	1	1	30	2	5	1	1	1	1	1	2	2	1.1008	3	2	2
1367	214	0	2	2	1	27	2	4	1	1	2	2	1	1	1	-0.559303	2	2	2
1368	214	0	2	0	1	22	2	4	1	1	2	2	1	1	1	-1.53471	2	2	2
1369	214	0	1	2	2	22	2	6	1	1	1	1	1	1	1	-0.6086	2	2	2
1370	215	0	2	3	1	21	2	13	1	1	2	2	1	1	2	0.382713	3	2	2
1370	215	0	2	3	1	21	2	13	1	1	2	2	1	1	2	0.382713	3	2	2
1370	215	0	2	0	1	21	2	13	1	1	2	2	1	1	2	0.382713	3	2	2
1370	215	0	2	0	1	21	3	13	1	1	2	2	1	1	2	0.382713	3	2	2
1371	215	0	1	2	1	22	1	10	1	1	2	2	1	1	1	0.161866	3	2	2
1372	215	0	2	3	2	38	1	8	1	1	2	2	3	2	2	-3.156	1	2	2
1373	215	0	1	1	1	25	2	9	1	1	2	2	3	1	2	-1.53471	2	2	2
1373	215	0	1	0	1	25	2	9	1	1	2	2	3	1	2	-1.53471	2	2	2
1373	215	0	2	4	1	30	2	9	1	1	2	2	3	1	2	-1.53471	2	2	2
1374	215	0	2	4	1	24	2	9	1	1	1	1	1	1	1	-3.156	1	2	2
1374	215	0	2	2	1	24	2	9	1	1	1	1	1	1	1	-3.156	1	2	2
1374	215	0	1	0	1	24	2	9	1	1	1	1	1	1	1	-3.156	1	2	2
1374	215	0	1	0	1	24	2	9	1	1	1	1	1	1	1	-3.156	1	2	2
1375	215	0	2	4	2	42	1	11	1	1	2	2	1	1	1	-0.773201	2	2	2
1375	215	1	2	3	2	20	2	11	1	1	2	2	1	1	1	-0.773201	2	2	2
1375	215	0	2	2	1	20	2	11	1	1	2	2	1	1	1	-0.773201	2	2	2
1375	215	0	1	0	2	20	2	11	1	1	2	2	1	1	1	-0.773201	2	2	2
1376	215	1	2	2	2	34	3	8	1	1	2	2	1	1	1	1.37936	3	2	2
1376	215	0	1	1	2	34	3	8	1	1	2	2	1	1	1	1.37936	3	2	2
1377	215	0	2	3	2	20	1	7	1	1	2	2	3	1	1	-2.62404	1	2	2
1377	215	0	1	2	1	20	1	7	1	1	2	2	3	1	1	-2.62404	1	2	2
1377	215	0	2	0	1	20	1	7	1	1	2	2	3	1	1	-2.62404	1	2	2
1378	215	0	2	3	1	35	1	7	1	1	2	2	1	1	2	-2.62404	1	2	2
1379	215	0	2	2	2	28	1	6	1	1	2	2	3	1	2	-0.837811	2	2	2
1380	215	0	1	1	2	40	1	8	1	2	2	3	1	1	1	-0.70095	2	2	2
1381	215	0	2	3	1	22	3	11	1	1	2	2	1	1	1	-0.380044	2	2	2
1382	215	0	1	2	2	21	3	3	1	1	2	2	1	1	1	-1.27573	2	2	2
1383	215	0	1	2	1	43	3	5	1	1	2	2	1	1	1	-1.24358	2	2	2
1384	216	0	2	0	1	28	2	4	1	1	1	1	1	1	1	0.739015	3	1	1
1385	216	0	1	4	2	24	3	7	1	1	2	2	2	1	1	-0.947722	2	1	1
1386	216	0	2	4	1	42	1	9	1	1	2	2	1	1	1	-1.27573	2	1	1
1387	216	0	1	2	1	25	3	4	1	1	1	1	1	1	1	3.53049	4	1	1
1388	216	0	2	2	1	20	3	5	1	1	1	1	1	1	1	0.562901	3	1	1
1389	216	0	2	1	1	31	3	3	1	1	1	1	1	1	1	0.679504	3	1	1
1390	216	1	2	4	1	34	3	5	1	1	1	1	1	1	1	-0.0889195	3	1	1
1391	217	0	2	4	1	38	1	9	1	2	2	3	3	2	1	-2.49197	1	1	2
1391	217	0	1	3	1	38	1	9	1	2	2	3	3	2	1	-2.49197	1	1	2
1391	217	0	1	1	1	38	1	9	1	2	2	3	3	2	1	-2.49197	1	1	2
1392	217	0	2	3	1	22	1	4	1	2	2	3	3	1	1	-3.156	1	1	2
1392	217	1	2	0	1	22	1	4	1	2	2	3	3	1	1	-3.156	1	1	2
1393	217	1	1	4	1	25	2	4	1	2	2	3	1	1	1	-1.26312	2	1	2
1394	217	0	1	4	1	21	1	4	1	2	2	3	1	1	1	-2.62404	1	1	2
1394	217	0	1	1	1	21	1	4	1	2	2	3	1	1	1	-2.62404	1	1	2
1395	217	0	1	4	1	23	1	6	1	1	2	2	1	1	1	-2.4591	1	1	2
1395	217	0	1	2	1	23	1	6	1	1	2	2	1	1	1	-2.4591	1	1	2
1396	217	0	1	4	1	27	1	10	1	1	2	2	3	2	1	-2.62404	1	1	2
1396	217	0	1	3	1	27	1	10	1	1	2	2	3	2	1	-2.62404	1	1	2
1396	217	0	2	2	1	27	1	10	1	1	2	2	3	2	1	-2.62404	1	1	2
1396	217	1	2	1	1	27	1	10	1	1	2	2	3	2	1	-2.62404	1	1	2
1397	217	0	1	3	1	18	1	8	1	1	2	2	1	1	1	-2.62404	1	1	2
1397	217	0	2	2	1	18	1	8	1	1	2	2	1	1	1	-2.62404	1	1	2
1397	217	0	1	1	1	18	1	8	1	1	2	2	1	1	1	-2.62404	1	1	2
1398	217	0	1	0	1	18	2	7	1	1	2	2	3	1	1	-2.62404	1	1	2
1399	217	0	1	4	1	20	1	4	1	2	2	3	1	1	2	-3.156	1	1	2
1399	217	0	1	2	1	20	1	4	1	2	2	3	1	1	2	-3.156	1	1	2
1400	217	0	2	4	1	34	1	5	1	1	2	2	3	1	1	-2.62404	1	1	2
1400	217	0	2	2	1	34	1	5	1	1	2	2	3	1	1	-2.62404	1	1	2
1401	218	0	1	1	1	25	2	4	1	2	2	3	3	2	2	-3.156	1	2	2
1402	218	0	2	3	1	27	1	6	1	1	2	2	3	2	2	-3.156	1	2	2
1403	218	0	1	2	1	37	1	4	1	1	2	2	3	2	1	-3.156	1	2	2
1404	218	0	2	2	1	32	1	6	1	2	2	3	3	2	2	-3.156	1	2	2
1405	218	0	1	0	1	28	2	5	1	1	2	2	1	2	1	-2.62404	1	2	2
1406	218	1	2	0	1	20	2	7	1	1	2	2	3	2	1	-3.156	1	2	2
1407	218	0	2	0	1	37	1	6	1	1	2	2	1	1	2	-3.156	1	2	2
1408	218	0	1	2	1	31	2	5	1	2	2	3	1	2	2	-1.96002	1	2	2
1409	218	0	1	0	1	18	3	7	1	2	2	3	3	2	1	-2.62404	1	2	2
1409	218	0	1	3	1	23	2	7	1	2	2	3	3	2	1	-2.62404	1	2	2
1409	218	0	1	0	1	23	2	7	1	2	2	3	3	2	1	-2.62404	1	2	2
1410	219	0	1	0	1	17	2	9	1	2	2	3	3	2	1	-1.83479	2	1	2
1411	219	0	2	3	1	38	1	8	1	2	2	3	3	2	2	-3.156	1	1	2
1411	219	0	2	2	1	38	1	8	1	2	2	3	3	2	2	-3.156	1	1	2
1412	219	0	2	3	1	28	1	8	1	1	2	2	3	1	2	-3.156	1	1	2
1412	219	0	1	1	1	28	1	8	1	1	2	2	3	1	2	-3.156	1	1	2
1412	219	0	2	0	1	28	1	8	1	1	2	2	3	1	2	-3.156	1	1	2
1413	219	0	1	4	1	25	1	9	1	1	2	2	3	1	1	-1.93976	2	1	2
1413	219	0	1	3	1	25	1	9	1	1	2	2	3	1	1	-1.93976	2	1	2
1414	219	0	2	3	1	30	1	6	1	2	2	3	3	2	2	-3.156	1	1	2
1414	219	0	2	1	1	30	1	6	1	2	2	3	3	2	2	-3.156	1	1	2
1415	219	1	2	3	1	29	2	7	1	1	2	2	3	1	1	-1.27573	2	1	2
1416	219	0	2	2	1	32	1	9	1	2	2	3	1	1	1	-1.41811	2	1	2
1416	219	0	1	1	1	32	1	9	1	2	2	3	1	1	1	-1.41811	2	1	2
1417	220	0	2	4	2	41	1	6	1	1	2	2	2	1	1	-2.1437	1	2	2
1418	220	0	2	0	2	30	2	3	1	1	2	2	3	2	2	-2.4591	1	2	2
1419	220	0	1	1	2	17	3	14	1	1	2	2	1	1	1	1.23003	3	2	2
1419	220	0	2	0	2	17	3	14	1	1	2	2	1	1	1	1.23003	3	2	2
1420	220	0	1	2	2	20	2	4	1	1	2	2	3	1	1	0.533137	3	2	2
1420	220	0	1	0	2	20	2	4	1	1	2	2	3	1	1	0.533137	3	2	2
1421	220	0	1	0	2	27	1	3	1	1	2	2	3	1	2	-2.36675	1	2	2
1422	220	0	2	3	2	25	1	5	1	1	2	2	3	2	1	-3.156	1	2	2
1422	220	0	1	2	2	25	1	5	1	1	2	2	3	2	1	-3.156	1	2	2
1423	220	0	1	0	1	25	2	5	1	1	2	2	2	1	1	-2.47172	1	2	2
1424	220	0	1	4	1	29	2	5	1	1	2	2	3	2	2	-3.156	1	2	2
1425	220	0	1	4	2	33	1	5	1	1	2	2	3	2	1	-2.61409	1	2	2
1425	220	0	1	2	1	33	1	5	1	1	2	2	3	2	1	-2.61409	1	2	2
1426	220	0	1	2	1	26	2	8	1	1	2	2	3	2	1	-3.03077	1	2	2
1426	220	0	2	0	1	26	2	8	1	1	2	2	3	2	1	-3.03077	1	2	2
1427	220	0	1	4	1	25	1	4	1	1	2	2	3	2	1	-2.49197	1	2	2
1427	220	0	1	2	1	25	1	4	1	1	2	2	3	2	1	-2.49197	1	2	2
1428	220	1	2	4	2	24	3	8	1	1	2	2	2	2	1	-2.47172	1	2	2
1428	220	1	2	1	2	24	3	8	1	1	2	2	2	2	1	-2.47172	1	2	2
1429	221	0	1	3	1	32	1	5	1	1	2	2	1	2	2	-3.156	1	2	2
1430	221	0	1	4	1	26	2	5	1	1	2	2	2	1	1	-1.93976	2	2	2
1430	221	0	2	0	1	26	2	5	1	1	2	2	2	1	1	-1.93976	2	2	2
1431	221	0	2	2	2	32	2	6	1	1	1	1	2	1	1	-2.49197	1	2	2
1432	221	0	2	3	2	22	2	6	1	1	2	2	1	1	1	-1.96002	1	2	2
1432	221	0	2	1	2	22	2	6	1	1	2	2	1	1	1	-1.96002	1	2	2
1433	221	1	2	2	2	25	2	12	1	1	2	2	1	2	1	-0.840476	2	2	2
1433	221	0	1	4	2	26	2	12	1	1	2	2	1	2	1	-0.840476	2	2	2
1433	221	0	1	0	1	26	2	12	1	1	2	2	1	2	1	-0.840476	2	2	2
1434	221	0	1	0	1	26	1	6	1	1	2	2	3	1	1	-1.80769	2	2	2
1435	221	0	1	3	1	18	2	8	1	1	2	2	1	1	1	-1.27573	2	2	2
1435	221	0	2	0	2	18	2	8	1	1	2	2	1	1	1	-1.27573	2	2	2
1436	221	0	1	0	1	24	2	5	1	1	2	2	1	1	2	-2.06667	1	2	2
1437	222	0	1	3	1	37	2	5	1	1	2	2	3	1	1	-2.62404	1	1	2
1438	222	0	2	4	1	39	2	4	1	1	2	2	2	1	1	-1.38239	2	1	2
1438	222	0	1	1	2	39	2	4	1	1	2	2	2	1	1	-1.38239	2	1	2
1439	222	0	2	3	1	28	2	4	1	1	2	2	2	1	1	-3.156	1	1	2
1440	222	0	2	2	1	23	2	5	1	1	2	2	1	1	1	2.55245	4	1	2
1441	222	0	2	0	1	46	1	5	1	1	2	2	1	1	1	-0.12138	3	1	2
1442	222	0	2	2	1	22	2	3	1	1	2	2	2	1	1	-3.156	1	1	2
1443	222	0	1	1	2	27	2	4	1	1	1	1	2	1	1	-0.850427	2	1	2
1444	222	0	1	2	1	21	2	4	1	1	1	1	1	1	1	-1.41811	2	1	2
1444	222	0	1	0	1	21	2	4	1	1	1	1	1	1	1	-1.41811	2	1	2
1445	222	0	2	1	1	22	3	6	1	1	2	2	1	1	1	-0.276368	2	1	2
1446	222	0	1	4	1	28	3	6	1	1	2	2	1	1	1	-0.559303	2	1	2
1447	223	0	1	3	1	26	2	5	1	1	1	1	1	1	1	1.65133	3	1	2
1448	223	0	2	0	1	20	3	5	1	1	1	1	1	1	1	0.201243	3	1	2
1449	223	0	2	0	1	25	3	4	1	1	1	1	1	1	2	-0.133996	2	1	2
1450	223	0	1	2	2	30	2	4	1	1	1	1	1	1	1	-1.06432	2	1	2
1451	224	0	2	0	1	20	3	6	1	1	1	1	1	1	1	-1.80769	2	2	2
1452	224	0	1	2	1	19	3	4	1	1	1	1	1	1	1	-0.00877209	3	2	2
1453	224	0	1	4	1	30	2	4	1	1	2	2	1	1	1	-0.307916	2	2	2
1454	224	0	1	3	1	24	3	5	1	1	1	1	1	1	1	-0.00877209	3	2	2
1455	225	0	2	0	1	34	2	4	1	1	2	2	1	1	1	-0.680126	2	2	2
1456	225	0	2	2	1	26	3	3	1	1	2	2	1	1	2	0.679504	3	2	2
1457	225	0	1	4	1	35	2	4	1	1	1	1	1	1	1	0.602311	3	2	2
1458	225	0	1	4	1	22	2	6	1	1	1	1	2	1	1	2.45683	4	2	2
1459	225	0	1	1	2	27	3	4	1	1	1	1	2	1	2	-1.53471	2	2	2
1460	225	0	2	0	1	29	2	6	1	1	1	1	1	1	2	-0.0889195	3	2	2
1461	225	0	2	3	2	34	2	4	1	1	2	2	1	1	1	-0.0283054	3	2	2
1462	226	0	1	4	1	34	1	6	1	1	1	1	1	1	2	-2.68561	1	2	2
1463	226	0	2	2	1	26	3	5	1	1	2	2	1	1	1	-1.96002	1	2	2
1464	226	0	2	4	1	53	2	8	1	1	2	2	2	1	1	0.407913	3	2	2
1465	226	0	1	1	1	27	2	6	1	1	2	2	2	1	1	-1.35024	2	2	2
1466	226	0	1	1	1	35	1	5	1	1	2	2	2	2	2	-3.156	1	2	2
1467	226	1	2	0	1	26	3	5	1	1	2	2	1	1	1	-2.49197	1	2	2
1468	227	0	2	4	2	38	1	10	1	1	1	1	1	1	1	-1.96002	1	2	2
1469	227	0	1	1	1	24	3	16	1	1	1	1	1	1	1	-1.96002	1	2	2
1469	227	0	2	1	1	24	3	16	1	1	1	1	1	1	1	-1.96002	1	2	2
1469	227	0	1	2	1	24	3	16	1	1	1	1	1	1	1	-1.96002	1	2	2
1469	227	0	1	1	1	24	3	16	1	1	1	1	1	1	1	-1.96002	1	2	2
1470	227	0	1	0	1	17	3	6	1	1	2	2	1	1	1	-1.96002	1	2	2
1471	227	0	1	4	1	32	2	5	1	1	2	2	2	1	1	-2.06667	1	2	2
1472	227	0	2	2	1	19	3	8	1	1	2	2	1	1	1	-2.06667	1	2	2
1473	227	0	2	3	1	44	1	8	1	1	2	2	1	1	1	-0.183293	2	2	2
1474	228	0	2	2	1	28	2	6	1	1	2	2	1	1	1	-1.40948	2	1	2
1475	228	0	2	4	2	42	1	4	1	1	2	2	1	1	1	-2.06667	1	1	2
1476	228	0	1	3	1	28	1	5	1	1	2	2	2	1	2	-3.156	1	1	2
1477	228	0	1	4	1	22	2	3	1	1	2	2	3	1	2	-1.27573	2	1	2
1478	228	0	2	3	1	25	2	3	1	1	2	2	1	1	2	-3.156	1	1	2
1479	228	0	2	0	1	18	3	8	1	1	2	2	2	1	1	-1.83479	2	1	2
1480	228	0	2	2	1	22	3	14	1	1	2	2	1	1	1	0.28709	3	1	2
1480	228	0	1	2	1	20	2	14	1	1	2	2	1	1	1	0.28709	3	1	2
1480	228	0	2	3	2	21	3	14	1	1	2	2	1	1	1	0.28709	3	1	2
1480	228	0	2	1	2	21	3	14	1	1	2	2	1	1	1	0.28709	3	1	2
1481	228	0	1	4	1	42	1	6	1	1	2	2	1	1	1	-1.53471	2	1	2
1482	228	1	1	3	1	46	2	4	1	1	2	2	1	1	1	0.336387	3	1	2
1483	228	0	2	2	1	18	2	6	1	1	2	2	3	1	1	-1.53471	2	1	2
1484	228	0	2	3	2	28	2	4	1	1	2	2	2	1	1	-1.80769	2	1	2
1484	228	0	2	2	1	28	2	4	1	1	2	2	2	1	1	-1.80769	2	1	2
1485	229	0	1	4	2	25	2	4	1	1	2	2	1	1	1	-2.06667	1	2	2
1486	229	0	2	1	1	20	3	7	1	1	2	2	1	1	1	-1.96002	1	2	2
1487	229	0	2	2	2	24	3	4	1	1	2	2	1	1	1	-1.96002	1	2	2
1487	229	0	1	0	1	24	3	4	1	1	2	2	1	1	1	-1.96002	1	2	2
1488	229	0	2	1	1	19	3	8	1	1	2	2	1	1	1	-0.850427	2	2	2
1489	229	0	1	2	1	24	2	4	1	1	2	2	1	1	2	-3.156	1	2	2
1490	230	1	2	0	1	30	3	5	1	1	1	1	1	1	1	1.98644	4	2	1
1491	230	0	1	1	1	26	3	3	1	1	2	2	1	1	2	0.894003	3	2	1
1492	230	0	2	4	2	33	3	5	1	1	1	1	1	1	1	3.81651	4	2	1
1493	230	0	2	3	2	32	3	4	1	1	2	2	1	1	1	1.16666	3	2	1
1494	230	0	2	3	1	32	3	2	1	1	1	1	1	1	1	2.54844	4	2	1
1495	230	0	2	2	1	31	2	8	1	1	1	1	1	1	1	1.42443	3	2	1
1496	231	0	2	0	1	26	3	13	1	1	1	1	1	1	1	1.86122	4	1	1
1496	231	0	2	0	1	25	3	13	1	1	1	1	1	1	1	1.86122	4	1	1
1496	231	0	1	4	1	31	2	13	1	1	1	1	1	1	1	1.86122	4	1	1
1497	231	0	2	1	1	42	2	8	1	1	2	2	1	1	1	-0.183293	2	1	1
1498	231	1	1	1	1	37	2	5	1	1	2	2	1	1	2	-2.49197	1	1	1
1499	231	0	2	1	1	24	1	14	1	1	1	1	1	1	1	-1.46719	2	1	1
1500	231	1	1	3	2	34	3	2	1	1	2	2	2	1	2	1.66524	3	1	1
1501	231	0	2	4	1	33	2	4	1	1	2	2	1	1	1	1.40166	3	1	1
1502	231	0	1	4	2	28	3	8	1	1	1	1	1	1	1	-1.04189	2	1	1
1503	232	1	2	1	2	18	2	7	1	1	2	2	1	2	1	0.38838	3	1	2
1503	232	0	1	4	1	68	2	7	1	1	2	2	1	2	1	0.38838	3	1	2
1504	232	0	2	3	2	30	2	6	1	1	2	2	3	1	1	-2.62404	1	1	2
1505	232	0	1	2	2	28	2	7	1	1	2	2	1	1	1	-0.66751	2	1	2
1506	232	1	1	3	2	31	2	12	1	1	2	2	2	1	1	-1.1233	2	1	2
1506	232	1	2	2	1	27	1	12	1	1	2	2	2	1	1	-1.1233	2	1	2
1507	232	0	1	3	2	27	2	7	1	1	2	2	3	1	1	-3.156	1	1	2
1507	232	0	2	2	1	27	2	7	1	1	2	2	3	1	1	-3.156	1	1	2
1507	232	0	2	2	1	27	2	7	1	1	2	2	3	1	1	-3.156	1	1	2
1507	232	0	1	1	1	27	2	7	1	1	2	2	3	1	1	-3.156	1	1	2
1508	232	1	2	0	2	22	2	7	1	1	2	2	1	1	1	-2.06667	1	1	2
1509	233	0	2	1	1	22	2	3	1	1	2	2	3	1	1	-1.45676	2	1	1
1510	233	1	2	2	1	29	3	12	1	1	1	1	1	1	1	1.76449	4	1	1
1510	233	0	1	0	1	29	3	12	1	1	1	1	1	1	1	1.76449	4	1	1
1511	233	1	2	3	2	25	1	5	1	1	2	2	1	1	1	-1.40948	2	1	1
1512	233	0	1	4	2	32	1	6	1	1	2	2	1	1	1	-1.11836	2	1	1
1513	233	0	2	3	2	45	1	8	1	1	2	2	1	1	1	-1.06432	2	1	1
1514	233	0	2	3	1	27	3	5	1	1	2	2	1	1	1	-0.344988	2	1	1
1515	233	0	1	4	2	32	1	7	1	1	2	2	1	1	1	-0.380044	2	1	1
1516	233	0	1	1	1	45	1	8	1	1	2	2	3	1	1	-2.62404	1	1	1
1517	233	0	2	1	1	19	2	9	1	1	2	2	3	1	1	-2.49881	1	1	1
1517	233	0	2	0	1	19	2	9	1	1	2	2	3	1	1	-2.49881	1	1	1
1518	233	0	2	4	1	26	3	8	1	1	2	2	1	1	1	0.0882974	3	1	1
1519	233	0	1	4	1	32	1	8	1	1	2	2	3	1	1	-1.61174	2	1	1
1519	233	0	1	2	1	32	1	8	1	1	2	2	3	1	1	-1.61174	2	1	1
1519	233	0	2	0	2	32	1	8	1	1	2	2	3	1	1	-1.61174	2	1	1
1520	233	1	1	1	2	41	1	6	1	1	2	2	2	1	1	-1.03145	2	1	1
1521	233	0	2	3	1	23	3	5	1	1	2	2	1	1	1	-1.53471	2	1	1
1522	233	0	2	3	1	34	1	11	1	1	2	2	1	1	1	-2.49881	1	1	1
1522	233	0	1	1	2	34	1	11	1	1	2	2	1	1	1	-2.49881	1	1	1
1523	233	0	2	2	1	26	3	15	1	1	1	1	1	1	1	2.72275	4	1	1
1523	233	0	1	0	1	26	3	15	1	1	1	1	1	1	1	2.72275	4	1	1
1523	233	0	1	0	1	22	2	15	1	1	1	1	1	1	1	2.72275	4	1	1
1524	233	0	2	4	1	25	2	11	1	1	2	2	1	1	1	0.0167715	3	1	1
1524	233	0	1	2	1	25	2	11	1	1	2	2	1	1	1	0.0167715	3	1	1
1525	234	0	1	4	1	32	3	3	1	1	1	1	1	1	1	1.1008	3	2	2
1526	234	1	1	3	1	27	3	3	1	1	2	2	1	1	1	1.85721	4	2	2
1527	234	0	2	1	1	27	3	6	1	1	1	1	1	1	1	2.69251	4	2	2
1528	234	0	2	2	1	26	2	4	1	1	2	2	1	1	2	0.602311	3	2	2
1529	234	0	1	1	2	18	2	5	1	1	2	2	3	1	1	-0.193209	2	2	2
1530	234	0	1	4	1	23	3	4	1	1	2	2	1	1	1	1.13331	3	2	2
1531	234	1	2	4	2	23	3	3	1	1	1	1	1	1	1	3.31968	4	2	2
[truncated: 9,405 more rows]

## Sheet: Code
Variables	Code
Diarrhea episode
No	0
Yes	1
Sex of child
Male	1
Female	2
Supervision by primary caretaker
Adequate	1
Inadequate	2
Educational attainment of primary caretaker (n=9038)
No formal education/Early childhood education	1
Primary	2
Lower secondary or above	3
Handwashing facility
Yes	1
No	2
Water availability
Yes	1
No	2
Soap availability
Yes	1
No	2
Handwashing facility with water and soapa
Facility (+), water (+), soap (+)	1
Facility (+), water (+), soap (-)	2
Facility (+), water (-), soap (+/-)	3
Facility (-), water (-), soap (-)	4
Sanitation facility
Improved sanitation facility	1
Unimproved sanitation facility	2
No facility	3
Source of drinking water
Improved	1
Unimproved	2
Ownership of domestic animal
Yes	1
No	2
Wealth Index
First (poorest)	1
Second	2
Third	3
Fourth (richest)	4
Area
Urban	1
Rural	2
Source water quality
<11 CFU in the all the samples	0
≥11 CFU in one or two samples	1
≥11 CFU in all the samples	2
